# Supplementary material for: Integrative multi-omics database (iMOMdb) of Asian pregnant women
Source: Hum Mol Genet. 2022 Apr 21;31(18):3051–67. doi: 10.1093/hmg/ddac079 (PMC9476622; doi:10.1093/hmg/ddac079)
Supplement: Supplementary_Table_S1_ddac079 [file supplementary_table_s1_ddac079.xlsx]

## Sheet: Table S1
Table S1: Summary of the terminology used in the paper.
Term	Description	Count
gene/transcript	A unique transcript by its ENSEMBL identification starting with ENSG and followed by 11 digits as in Homo_sapiens.GRCh37.87 gene annotation.	57905
eQTL	expression cis- quantitative trait loci, where a SNP associates with gene expression within 1Mb at genome wide significance (FDR < 0.05 )	337894
eGene	gene with an eQTL	3703
meQTL	DNA methylation cis- quantitative trait loci, where a SNP associates with CpG within 1Mb and at genome wide significance (FDR < 0.05)	5109971
meGene	gene with a meQTL	23011
Eth-SNP	SNP that differentiates across ethnicities with Fst > 0.05.	1952553
Eth-CpG	DNA methylation differentiates across ethnicity with Bonferrroni p-value < 0.05	67049
Eth-Transcript	Gene expression differentiates across ethnicities with FDR< 0.05	4433
Eth-eQTL	eQTL that differentiates across ethnicities with Fst > 0.05	81735
Eth-meQTL	meQTL that differentiates across ethnicities with Fst > 0.05	1373959
Eth-eGene	Gene with an Eth-eQTL and its expression differentiates across ethnicities with FDR< 0.05	735
Eth-meGene	Gene with an Eth-meQTL and its methylation differentiates across ethnicity with Bonferrroni p-value < 0.05	10693
Eth-hotspot	The gene region overlapped with Eth-SNP, Eth-transcript and Eth-CpG	2561
nonQTL Eth-hotspot	1. Non Eth_eGene AND Non Eth_meGene	520
	2. Non Eth_eGene AND Eth_meGene	1601
	3. Eth-eGene AND non Eth-meGene	45
QTL Eth-hotspot	4. Eth-eGene AND Eth_meGene	395
