# Supplementary material for: Integrative multi-omics database (iMOMdb) of Asian pregnant women
Source: Hum Mol Genet. 2022 Apr 21;31(18):3051–67. doi: 10.1093/hmg/ddac079 (PMC9476622; doi:10.1093/hmg/ddac079)
Supplement: Supplementary_Table_S2_ddac079 [file supplementary_table_s2_ddac079.xlsx]

## Sheet: Table S2
Table S2: Annotation of 2,561 ethnicity hotspot genes										Summary of 2,561 ethnicity hotspot genes listed in each category
gene_id	GeneSymbol	gene_info	chr	start	end	Class	Strand	ClassCategory	category	category	count
ENSG00000235169	SMIM1	1:3689352-3692546	1	3689352	3692546	protein_coding	+	protein_coding	1_eth_egene_eth_megene	1_eth_egene_eth_megene	395
ENSG00000049239	H6PD	1:9294834-9331396	1	9294834	9331396	protein_coding	+	protein_coding	1_eth_egene_eth_megene	2_eth_egene_noneth_megene	45
ENSG00000177000	MTHFR	1:11845780-11866977	1	11845780	11866977	protein_coding	-	protein_coding	1_eth_egene_eth_megene	3_noneth_egene_eth_megene	1601
ENSG00000157191	NECAP2	1:16767167-16786573	1	16767167	16786573	protein_coding	+	protein_coding	1_eth_egene_eth_megene	4_noneth_egene_noneth_megene	520
ENSG00000219481	NBPF1	1:16888814-16940057	1	16888814	16940057	protein_coding	-	protein_coding	1_eth_egene_eth_megene
ENSG00000215908	CROCCP2	1:16944751-16971178	1	16944751	16971178	lincRNA	-	long_noncoding	1_eth_egene_eth_megene
ENSG00000058453	CROCC	1:17066768-17299474	1	17066768	17299474	protein_coding	+	protein_coding	1_eth_egene_eth_megene
ENSG00000117115	PADI2	1:17393256-17445948	1	17393256	17445948	protein_coding	-	protein_coding	1_eth_egene_eth_megene
ENSG00000218510	LINC00339	1:22351681-22357716	1	22351681	22357716	lincRNA	+	long_noncoding	1_eth_egene_eth_megene
ENSG00000188822	CNR2	1:24197016-24285549	1	24197016	24285549	protein_coding	-	protein_coding	1_eth_egene_eth_megene
ENSG00000187010	RHD	1:25598884-25656936	1	25598884	25656936	protein_coding	+	protein_coding	1_eth_egene_eth_megene
ENSG00000171812	COL8A2	1:36560837-36590821	1	36560837	36590821	protein_coding	-	protein_coding	1_eth_egene_eth_megene
ENSG00000116641	DOCK7	1:62920399-63153969	1	62920399	63153969	protein_coding	-	protein_coding	1_eth_egene_eth_megene
ENSG00000057468	MSH4	1:76262567-76378923	1	76262567	76378923	protein_coding	+	protein_coding	1_eth_egene_eth_megene
ENSG00000065243	PKN2	1:89149905-89301938	1	89149905	89301938	protein_coding	+	protein_coding	1_eth_egene_eth_megene
ENSG00000197147	LRRC8B	1:89990395-90063423	1	89990395	90063423	protein_coding	+	protein_coding	1_eth_egene_eth_megene
ENSG00000097046	CDC7	1:91966408-91991321	1	91966408	91991321	protein_coding	+	protein_coding	1_eth_egene_eth_megene
ENSG00000168765	GSTM4	1:110198703-110208118	1	110198703	110208118	protein_coding	+	protein_coding	1_eth_egene_eth_megene
ENSG00000213366	GSTM2	1:110210644-110252171	1	110210644	110252171	protein_coding	+	protein_coding	1_eth_egene_eth_megene
ENSG00000064886	CHI3L2	1:111743393-111786062	1	111743393	111786062	protein_coding	+	protein_coding	1_eth_egene_eth_megene
ENSG00000173218	VANGL1	1:116184574-116240845	1	116184574	116240845	protein_coding	+	protein_coding	1_eth_egene_eth_megene
ENSG00000163393	SLC22A15	1:116519119-116612675	1	116519119	116612675	protein_coding	+	protein_coding	1_eth_egene_eth_megene
ENSG00000131781	FMO5	1:146646930-146714700	1	146646930	146714700	protein_coding	-	protein_coding	1_eth_egene_eth_megene
ENSG00000143437	ARNT	1:150782181-150849244	1	150782181	150849244	protein_coding	-	protein_coding	1_eth_egene_eth_megene
ENSG00000203747	FCGR3A	1:161511549-161600917	1	161511549	161600917	protein_coding	-	protein_coding	1_eth_egene_eth_megene
ENSG00000072694	FCGR2B	1:161551101-161648444	1	161551101	161648444	protein_coding	+	protein_coding	1_eth_egene_eth_megene
ENSG00000057252	SOAT1	1:179262925-179327815	1	179262925	179327815	protein_coding	+	protein_coding	1_eth_egene_eth_megene
ENSG00000135862	LAMC1	1:182992595-183114727	1	182992595	183114727	protein_coding	+	protein_coding	1_eth_egene_eth_megene
ENSG00000116668	SWT1	1:185126212-185260897	1	185126212	185260897	protein_coding	+	protein_coding	1_eth_egene_eth_megene
ENSG00000236030	LINC01036	1:187061974-187329455	1	187061974	187329455	lincRNA	+	long_noncoding	1_eth_egene_eth_megene
ENSG00000143847	PPFIA4	1:202995626-203047868	1	202995626	203047868	protein_coding	+	protein_coding	1_eth_egene_eth_megene
ENSG00000066027	PPP2R5A	1:212458879-212535200	1	212458879	212535200	protein_coding	+	protein_coding	1_eth_egene_eth_megene
ENSG00000143753	DEGS1	1:224363458-224381143	1	224363458	224381143	protein_coding	+	protein_coding	1_eth_egene_eth_megene
ENSG00000143799	PARP1	1:226548392-226595780	1	226548392	226595780	protein_coding	-	protein_coding	1_eth_egene_eth_megene
ENSG00000196418	ZNF124	1:247285277-247335318	1	247285277	247335318	protein_coding	-	protein_coding	1_eth_egene_eth_megene
ENSG00000175137	SH3BP5L	1:249104648-249120832	1	249104648	249120832	protein_coding	-	protein_coding	1_eth_egene_eth_megene
ENSG00000138101	DTNB	2:25600067-25896503	2	25600067	25896503	protein_coding	-	protein_coding	1_eth_egene_eth_megene
ENSG00000115241	PPM1G	2:27604061-27632554	2	27604061	27632554	protein_coding	-	protein_coding	1_eth_egene_eth_megene
ENSG00000163803	PLB1	2:28680012-28866654	2	28680012	28866654	protein_coding	+	protein_coding	1_eth_egene_eth_megene
ENSG00000213626	LBH	2:30454397-30546596	2	30454397	30546596	protein_coding	+	protein_coding	1_eth_egene_eth_megene
ENSG00000232973	CYP1B1-AS1	2:38302791-38408997	2	38302791	38408997	antisense	+	long_noncoding	1_eth_egene_eth_megene
ENSG00000115306	SPTBN1	2:54683422-54896812	2	54683422	54896812	protein_coding	+	protein_coding	1_eth_egene_eth_megene
ENSG00000162994	CLHC1	2:55401927-55459699	2	55401927	55459699	protein_coding	-	protein_coding	1_eth_egene_eth_megene
ENSG00000124357	NAGK	2:71291474-71306935	2	71291474	71306935	protein_coding	+	protein_coding	1_eth_egene_eth_megene
ENSG00000068654	POLR1A	2:86247339-86333278	2	86247339	86333278	protein_coding	-	protein_coding	1_eth_egene_eth_megene
ENSG00000135968	GCC2	2:109065017-109125871	2	109065017	109125871	protein_coding	+	protein_coding	1_eth_egene_eth_megene
ENSG00000172985	SH3RF3	2:109745804-110262207	2	109745804	110262207	protein_coding	+	protein_coding	1_eth_egene_eth_megene
ENSG00000019169	MARCO	2:119699742-119752236	2	119699742	119752236	protein_coding	+	protein_coding	1_eth_egene_eth_megene
ENSG00000115112	TFCP2L1	2:121974163-122042783	2	121974163	122042783	protein_coding	-	protein_coding	1_eth_egene_eth_megene
ENSG00000173272	MZT2A	2:132222473-132250316	2	132222473	132250316	protein_coding	-	protein_coding	1_eth_egene_eth_megene
ENSG00000115866	DARS	2:136664247-136743670	2	136664247	136743670	protein_coding	-	protein_coding	1_eth_egene_eth_megene
ENSG00000115919	KYNU	2:143635067-143799890	2	143635067	143799890	protein_coding	+	protein_coding	1_eth_egene_eth_megene
ENSG00000144283	PKP4	2:159313476-159539391	2	159313476	159539391	protein_coding	+	protein_coding	1_eth_egene_eth_megene
ENSG00000123636	BAZ2B	2:160175490-160473203	2	160175490	160473203	protein_coding	-	protein_coding	1_eth_egene_eth_megene
ENSG00000054219	LY75	2:160628362-160761260	2	160628362	160761260	protein_coding	-	protein_coding	1_eth_egene_eth_megene
ENSG00000071909	MYO3B	2:171034655-171511681	2	171034655	171511681	protein_coding	+	protein_coding	1_eth_egene_eth_megene
ENSG00000225205	AC093818.1	2:173345568-173421324	2	173345568	173421324	antisense	-	long_noncoding	1_eth_egene_eth_megene
ENSG00000152256	PDK1	2:173420101-173489823	2	173420101	173489823	protein_coding	+	protein_coding	1_eth_egene_eth_megene
ENSG00000115232	ITGA4	2:182321929-182400914	2	182321929	182400914	protein_coding	+	protein_coding	1_eth_egene_eth_megene
ENSG00000151690	MFSD6	2:191273081-191373931	2	191273081	191373931	protein_coding	+	protein_coding	1_eth_egene_eth_megene
ENSG00000116106	EPHA4	2:222282747-222438922	2	222282747	222438922	protein_coding	-	protein_coding	1_eth_egene_eth_megene
ENSG00000122085	MTERFD2	2:242011584-242041747	2	242011584	242041747	protein_coding	-	protein_coding	1_eth_egene_eth_megene
ENSG00000115687	PASK	2:242045514-242089679	2	242045514	242089679	protein_coding	-	protein_coding	1_eth_egene_eth_megene
ENSG00000006607	FARP2	2:242295658-242434256	2	242295658	242434256	protein_coding	+	protein_coding	1_eth_egene_eth_megene
ENSG00000233806	AC131097.3	2:242823514-243020873	2	242823514	243020873	antisense	+	long_noncoding	1_eth_egene_eth_megene
ENSG00000206573	SETD5-AS1	3:9391373-9440263	3	9391373	9440263	antisense	-	long_noncoding	1_eth_egene_eth_megene
ENSG00000206560	ANKRD28	3:15708743-15901278	3	15708743	15901278	protein_coding	-	protein_coding	1_eth_egene_eth_megene
ENSG00000076242	MLH1	3:37034823-37107380	3	37034823	37107380	protein_coding	+	protein_coding	1_eth_egene_eth_megene
ENSG00000244607	CCDC13	3:42734155-42814745	3	42734155	42814745	protein_coding	-	protein_coding	1_eth_egene_eth_megene
ENSG00000183625	CCR3	3:46205096-46308197	3	46205096	46308197	protein_coding	+	protein_coding	1_eth_egene_eth_megene
ENSG00000068745	IP6K2	3:48725436-48777786	3	48725436	48777786	protein_coding	-	protein_coding	1_eth_egene_eth_megene
ENSG00000182179	UBA7	3:49842640-49851379	3	49842640	49851379	protein_coding	-	protein_coding	1_eth_egene_eth_megene
ENSG00000004534	RBM6	3:49977440-50137478	3	49977440	50137478	protein_coding	+	protein_coding	1_eth_egene_eth_megene
ENSG00000004838	ZMYND10	3:50378541-50384283	3	50378541	50384283	protein_coding	-	protein_coding	1_eth_egene_eth_megene
ENSG00000114735	HEMK1	3:50606583-50622366	3	50606583	50622366	protein_coding	+	protein_coding	1_eth_egene_eth_megene
ENSG00000136068	FLNB	3:57994127-58157982	3	57994127	58157982	protein_coding	+	protein_coding	1_eth_egene_eth_megene
ENSG00000189283	FHIT	3:59735036-61237133	3	59735036	61237133	protein_coding	-	protein_coding	1_eth_egene_eth_megene
ENSG00000163634	THOC7	3:63819546-63849579	3	63819546	63849579	protein_coding	-	protein_coding	1_eth_egene_eth_megene
ENSG00000183662	FAM19A1	3:68053359-68594776	3	68053359	68594776	protein_coding	+	protein_coding	1_eth_egene_eth_megene
ENSG00000243701	LINC00883	3:106959539-107045811	3	106959539	107045811	lincRNA	+	long_noncoding	1_eth_egene_eth_megene
ENSG00000198919	DZIP3	3:108308529-108413693	3	108308529	108413693	protein_coding	+	protein_coding	1_eth_egene_eth_megene
ENSG00000173226	IQCB1	3:121488610-121553926	3	121488610	121553926	protein_coding	-	protein_coding	1_eth_egene_eth_megene
ENSG00000253540	FAM86HP	3:129817935-129830315	3	129817935	129830315	pseudogene	-	pseudogene	1_eth_egene_eth_megene
ENSG00000113971	NPHP3	3:132276986-132441303	3	132276986	132441303	protein_coding	-	protein_coding	1_eth_egene_eth_megene
ENSG00000182923	CEP63	3:134204585-134293859	3	134204585	134293859	protein_coding	+	protein_coding	1_eth_egene_eth_megene
ENSG00000248932	RP11-319G6.1	3:139108657-139302161	3	139108657	139302161	antisense	+	long_noncoding	1_eth_egene_eth_megene
ENSG00000114770	ABCC5	3:183637722-183735803	3	183637722	183735803	protein_coding	-	protein_coding	1_eth_egene_eth_megene
ENSG00000242086	LINC00969	3:195384933-195460422	3	195384933	195460422	lincRNA	+	long_noncoding	1_eth_egene_eth_megene
ENSG00000185485	SDHAP1	3:195686619-195717189	3	195686619	195717189	pseudogene	-	pseudogene	1_eth_egene_eth_megene
ENSG00000250312	ZNF718	4:124386-157779	4	124386	157779	lincRNA	+	long_noncoding	1_eth_egene_eth_megene
ENSG00000185619	PCGF3	4:699537-764428	4	699537	764428	protein_coding	+	protein_coding	1_eth_egene_eth_megene
ENSG00000196526	AFAP1	4:7760441-7941653	4	7760441	7941653	protein_coding	-	protein_coding	1_eth_egene_eth_megene
ENSG00000109667	SLC2A9	4:9772777-10056560	4	9772777	10056560	protein_coding	-	protein_coding	1_eth_egene_eth_megene
ENSG00000181826	RELL1	4:37592422-37687998	4	37592422	37687998	protein_coding	-	protein_coding	1_eth_egene_eth_megene
ENSG00000065882	TBC1D1	4:37892708-38140796	4	37892708	38140796	protein_coding	+	protein_coding	1_eth_egene_eth_megene
ENSG00000145244	CORIN	4:47596015-47840123	4	47596015	47840123	protein_coding	-	protein_coding	1_eth_egene_eth_megene
ENSG00000259959	RP11-121C2.2	4:47842139-47846356	4	47842139	47846356	lincRNA	-	long_noncoding	1_eth_egene_eth_megene
ENSG00000145284	SCD5	4:83550692-83720010	4	83550692	83720010	protein_coding	-	protein_coding	1_eth_egene_eth_megene
ENSG00000138678	AGPAT9	4:84457067-84527028	4	84457067	84527028	protein_coding	+	protein_coding	1_eth_egene_eth_megene
ENSG00000118785	SPP1	4:88896819-88904562	4	88896819	88904562	protein_coding	+	protein_coding	1_eth_egene_eth_megene
ENSG00000138640	FAM13A	4:89647106-90032549	4	89647106	90032549	protein_coding	-	protein_coding	1_eth_egene_eth_megene
ENSG00000164039	BDH2	4:104000592-104021040	4	104000592	104021040	protein_coding	-	protein_coding	1_eth_egene_eth_megene
ENSG00000138738	PRDM5	4:121606074-121844025	4	121606074	121844025	protein_coding	-	protein_coding	1_eth_egene_eth_megene
ENSG00000138685	FGF2	4:123747863-123819391	4	123747863	123819391	protein_coding	+	protein_coding	1_eth_egene_eth_megene
ENSG00000085871	MGST2	4:140586922-140661899	4	140586922	140661899	protein_coding	+	protein_coding	1_eth_egene_eth_megene
ENSG00000109452	INPP4B	4:142944313-143768585	4	142944313	143768585	protein_coding	-	protein_coding	1_eth_egene_eth_megene
ENSG00000154447	SH3RF1	4:170015407-170192256	4	170015407	170192256	protein_coding	-	protein_coding	1_eth_egene_eth_megene
ENSG00000164306	PRIMPOL	4:185570767-185616117	4	185570767	185616117	protein_coding	+	protein_coding	1_eth_egene_eth_megene
ENSG00000225138	CTD-2228K2.7	5:473351-480999	5	473351	480999	processed_transcript	+	long_noncoding	1_eth_egene_eth_megene
ENSG00000113360	DROSHA	5:31400604-31532303	5	31400604	31532303	protein_coding	-	protein_coding	1_eth_egene_eth_megene
ENSG00000164171	ITGA2	5:52285156-52390609	5	52285156	52390609	protein_coding	+	protein_coding	1_eth_egene_eth_megene
ENSG00000171617	ENC1	5:73923234-73937249	5	73923234	73937249	protein_coding	-	protein_coding	1_eth_egene_eth_megene
ENSG00000164251	F2RL1	5:76114758-76131140	5	76114758	76131140	protein_coding	+	protein_coding	1_eth_egene_eth_megene
ENSG00000113273	ARSB	5:78073032-78281910	5	78073032	78281910	protein_coding	-	protein_coding	1_eth_egene_eth_megene
ENSG00000164307	ERAP1	5:96096521-96143803	5	96096521	96143803	protein_coding	-	protein_coding	1_eth_egene_eth_megene
ENSG00000174132	FAM174A	5:99871009-99922445	5	99871009	99922445	protein_coding	+	protein_coding	1_eth_egene_eth_megene
ENSG00000113532	ST8SIA4	5:100142639-100238970	5	100142639	100238970	protein_coding	-	protein_coding	1_eth_egene_eth_megene
ENSG00000145725	PPIP5K2	5:102455853-102548500	5	102455853	102548500	protein_coding	+	protein_coding	1_eth_egene_eth_megene
ENSG00000198961	PJA2	5:108670410-108745695	5	108670410	108745695	protein_coding	-	protein_coding	1_eth_egene_eth_megene
ENSG00000129625	REEP5	5:112212084-112258236	5	112212084	112258236	protein_coding	-	protein_coding	1_eth_egene_eth_megene
ENSG00000131437	KIF3A	5:132028320-132073330	5	132028320	132073330	protein_coding	-	protein_coding	1_eth_egene_eth_megene
ENSG00000113658	SMAD5	5:135468534-135524435	5	135468534	135524435	protein_coding	+	protein_coding	1_eth_egene_eth_megene
ENSG00000146054	TRIM7	5:180620924-180632293	5	180620924	180632293	protein_coding	-	protein_coding	1_eth_egene_eth_megene
ENSG00000124785	NRN1	6:5998232-6007200	6	5998232	6007200	protein_coding	-	protein_coding	1_eth_egene_eth_megene
ENSG00000111863	ADTRP	6:11712287-11807279	6	11712287	11807279	protein_coding	-	protein_coding	1_eth_egene_eth_megene
ENSG00000145979	TBC1D7	6:13266774-13328815	6	13266774	13328815	protein_coding	-	protein_coding	1_eth_egene_eth_megene
ENSG00000124788	ATXN1	6:16299343-16761722	6	16299343	16761722	protein_coding	-	protein_coding	1_eth_egene_eth_megene
ENSG00000172197	MBOAT1	6:20100935-20212670	6	20100935	20212670	protein_coding	-	protein_coding	1_eth_egene_eth_megene
ENSG00000079691	LRRC16A	6:25279306-25620758	6	25279306	25620758	protein_coding	+	protein_coding	1_eth_egene_eth_megene
ENSG00000214922	HLA-F-AS1	6:29694378-29716826	6	29694378	29716826	processed_transcript	-	long_noncoding	1_eth_egene_eth_megene
ENSG00000229390	MICD	6:29938578-29940241	6	29938578	29940241	pseudogene	-	pseudogene	1_eth_egene_eth_megene
ENSG00000066379	ZNRD1	6:30026676-30032686	6	30026676	30032686	protein_coding	+	protein_coding	1_eth_egene_eth_megene
ENSG00000206344	HCG27	6:31165537-31171745	6	31165537	31171745	protein_coding	+	protein_coding	1_eth_egene_eth_megene
ENSG00000234745	HLA-B	6:31321649-31324965	6	31321649	31324965	protein_coding	-	protein_coding	1_eth_egene_eth_megene
ENSG00000242574	HLA-DMB	6:32902406-32908847	6	32902406	32908847	protein_coding	-	protein_coding	1_eth_egene_eth_megene
ENSG00000065060	UHRF1BP1	6:34759857-34850915	6	34759857	34850915	protein_coding	+	protein_coding	1_eth_egene_eth_megene
ENSG00000137409	MTCH1	6:36935917-36954074	6	36935917	36954074	protein_coding	-	protein_coding	1_eth_egene_eth_megene
ENSG00000124587	PEX6	6:42931608-42946958	6	42931608	42946958	protein_coding	-	protein_coding	1_eth_egene_eth_megene
ENSG00000096401	CDC5L	6:44355262-44418163	6	44355262	44418163	protein_coding	+	protein_coding	1_eth_egene_eth_megene
ENSG00000146072	TNFRSF21	6:47199268-47277641	6	47199268	47277641	protein_coding	-	protein_coding	1_eth_egene_eth_megene
ENSG00000185760	KCNQ5	6:73331520-73908574	6	73331520	73908574	protein_coding	+	protein_coding	1_eth_egene_eth_megene
ENSG00000146285	SCML4	6:108025308-108145521	6	108025308	108145521	protein_coding	-	protein_coding	1_eth_egene_eth_megene
ENSG00000203797	DDO	6:110712974-110736765	6	110712974	110736765	protein_coding	-	protein_coding	1_eth_egene_eth_megene
ENSG00000173626	TRAPPC3L	6:116816152-116866773	6	116816152	116866773	protein_coding	-	protein_coding	1_eth_egene_eth_megene
ENSG00000079819	EPB41L2	6:131160487-131384462	6	131160487	131384462	protein_coding	-	protein_coding	1_eth_egene_eth_megene
ENSG00000112303	VNN2	6:133065009-133084598	6	133065009	133084598	protein_coding	-	protein_coding	1_eth_egene_eth_megene
ENSG00000010818	HIVEP2	6:143072604-143266338	6	143072604	143266338	protein_coding	-	protein_coding	1_eth_egene_eth_megene
ENSG00000120262	CCDC170	6:151815165-151942328	6	151815165	151942328	protein_coding	+	protein_coding	1_eth_egene_eth_megene
ENSG00000112531	QKI	6:163835032-163999628	6	163835032	163999628	protein_coding	+	protein_coding	1_eth_egene_eth_megene
ENSG00000146574	CCZ1B	7:6833765-6866401	7	6833765	6866401	protein_coding	-	protein_coding	1_eth_egene_eth_megene
ENSG00000105877	DNAH11	7:21582833-21941457	7	21582833	21941457	protein_coding	+	protein_coding	1_eth_egene_eth_megene
ENSG00000136273	HUS1	7:47735328-48019178	7	47735328	48019178	protein_coding	-	protein_coding	1_eth_egene_eth_megene
ENSG00000077809	GTF2I	7:74071994-74175026	7	74071994	74175026	protein_coding	+	protein_coding	1_eth_egene_eth_megene
ENSG00000186088	GSAP	7:76940068-77045717	7	76940068	77045717	protein_coding	-	protein_coding	1_eth_egene_eth_megene
ENSG00000146833	TRIM4	7:99474581-99517223	7	99474581	99517223	protein_coding	-	protein_coding	1_eth_egene_eth_megene
ENSG00000196411	EPHB4	7:100400187-100425121	7	100400187	100425121	protein_coding	-	protein_coding	1_eth_egene_eth_megene
ENSG00000164597	COG5	7:106842000-107204959	7	106842000	107204959	protein_coding	-	protein_coding	1_eth_egene_eth_megene
ENSG00000105971	CAV2	7:115927434-116148595	7	115927434	116148595	protein_coding	+	protein_coding	1_eth_egene_eth_megene
ENSG00000229153	EPHA1-AS1	7:143104906-143220542	7	143104906	143220542	antisense	+	long_noncoding	1_eth_egene_eth_megene
ENSG00000155093	PTPRN2	7:157331750-158380480	7	157331750	158380480	protein_coding	-	protein_coding	1_eth_egene_eth_megene
ENSG00000073464	CLCN4	X:10125024-10205700	X	10125024	10205700	protein_coding	+	protein_coding	1_eth_egene_eth_megene
ENSG00000154319	FAM167A	8:11278972-11332224	8	11278972	11332224	protein_coding	-	protein_coding	1_eth_egene_eth_megene
ENSG00000136573	BLK	8:11351510-11422113	8	11351510	11422113	protein_coding	+	protein_coding	1_eth_egene_eth_megene
ENSG00000129422	MTUS1	8:17501304-17658426	8	17501304	17658426	protein_coding	-	protein_coding	1_eth_egene_eth_megene
ENSG00000104635	SLC39A14	8:22224762-22291642	8	22224762	22291642	protein_coding	+	protein_coding	1_eth_egene_eth_megene
ENSG00000120889	TNFRSF10B	8:22877646-22926692	8	22877646	22926692	protein_coding	-	protein_coding	1_eth_egene_eth_megene
ENSG00000042980	ADAM28	8:24151553-24216531	8	24151553	24216531	protein_coding	+	protein_coding	1_eth_egene_eth_megene
ENSG00000157168	NRG1	8:31496902-32622548	8	31496902	32622548	protein_coding	+	protein_coding	1_eth_egene_eth_megene
ENSG00000077782	FGFR1	8:38268656-38326352	8	38268656	38326352	protein_coding	-	protein_coding	1_eth_egene_eth_megene
ENSG00000197140	ADAM32	8:38964509-39142430	8	38964509	39142430	protein_coding	+	protein_coding	1_eth_egene_eth_megene
ENSG00000104427	ZC2HC1A	8:79578282-79632000	8	79578282	79632000	protein_coding	+	protein_coding	1_eth_egene_eth_megene
ENSG00000164944	KIAA1429	8:95499921-95565757	8	95499921	95565757	protein_coding	-	protein_coding	1_eth_egene_eth_megene
ENSG00000104361	NIPAL2	8:99202061-99306621	8	99202061	99306621	protein_coding	-	protein_coding	1_eth_egene_eth_megene
ENSG00000132549	VPS13B	8:100025494-100889808	8	100025494	100889808	protein_coding	+	protein_coding	1_eth_egene_eth_megene
ENSG00000246263	KB-431C1.4	8:103251622-103265561	8	103251622	103265561	antisense	+	long_noncoding	1_eth_egene_eth_megene
ENSG00000253210	RP11-809O17.1	8:142136143-142140060	8	142136143	142140060	antisense	-	long_noncoding	1_eth_egene_eth_megene
ENSG00000232104	RP11-509J21.1	9:3526723-3671646	9	3526723	3671646	lincRNA	+	long_noncoding	1_eth_egene_eth_megene
ENSG00000164978	NUDT2	9:34329504-34343709	9	34329504	34343709	protein_coding	+	protein_coding	1_eth_egene_eth_megene
ENSG00000154330	PGM5	9:70943224-71145977	9	70943224	71145977	protein_coding	+	protein_coding	1_eth_egene_eth_megene
ENSG00000188647	PTAR1	9:72324438-72374875	9	72324438	72374875	protein_coding	-	protein_coding	1_eth_egene_eth_megene
ENSG00000106772	PRUNE2	9:79226292-79521003	9	79226292	79521003	protein_coding	-	protein_coding	1_eth_egene_eth_megene
ENSG00000254473	RP11-522I20.3	9:86322509-86328293	9	86322509	86328293	antisense	+	long_noncoding	1_eth_egene_eth_megene
ENSG00000135052	GOLM1	9:88641061-88715088	9	88641061	88715088	protein_coding	-	protein_coding	1_eth_egene_eth_megene
ENSG00000148110	HIATL1	9:97136833-97223324	9	97136833	97223324	protein_coding	+	protein_coding	1_eth_egene_eth_megene
ENSG00000175611	LINC00476	9:98521513-98638259	9	98521513	98638259	processed_transcript	-	long_noncoding	1_eth_egene_eth_megene
ENSG00000136938	ANP32B	9:100745643-100778225	9	100745643	100778225	protein_coding	+	protein_coding	1_eth_egene_eth_megene
ENSG00000226752	PSMD5-AS1	9:123587106-123616651	9	123587106	123616651	antisense	+	long_noncoding	1_eth_egene_eth_megene
ENSG00000204136	GGTA1P	9:124207269-124262306	9	124207269	124262306	pseudogene	-	pseudogene	1_eth_egene_eth_megene
ENSG00000167081	PBX3	9:128509624-128729656	9	128509624	128729656	protein_coding	+	protein_coding	1_eth_egene_eth_megene
ENSG00000160563	MED27	9:134735494-134955295	9	134735494	134955295	protein_coding	-	protein_coding	1_eth_egene_eth_megene
ENSG00000165802	NSMF	9:140342022-140353786	9	140342022	140353786	protein_coding	-	protein_coding	1_eth_egene_eth_megene
ENSG00000198879	SFMBT2	10:7200586-7453450	10	7200586	7453450	protein_coding	-	protein_coding	1_eth_egene_eth_megene
ENSG00000165609	NUDT5	10:12207324-12238143	10	12207324	12238143	protein_coding	-	protein_coding	1_eth_egene_eth_megene
ENSG00000151465	CDC123	10:12237964-12292588	10	12237964	12292588	protein_coding	+	protein_coding	1_eth_egene_eth_megene
ENSG00000107611	CUBN	10:16865963-17171830	10	16865963	17171830	protein_coding	-	protein_coding	1_eth_egene_eth_megene
ENSG00000120594	PLXDC2	10:20105168-20578785	10	20105168	20578785	protein_coding	+	protein_coding	1_eth_egene_eth_megene
ENSG00000078114	NEBL	10:21068902-21463116	10	21068902	21463116	protein_coding	-	protein_coding	1_eth_egene_eth_megene
ENSG00000099250	NRP1	10:33466420-33625190	10	33466420	33625190	protein_coding	-	protein_coding	1_eth_egene_eth_megene
ENSG00000196693	ZNF33B	10:43084555-43133992	10	43084555	43133992	protein_coding	-	protein_coding	1_eth_egene_eth_megene
ENSG00000225830	ERCC6	10:50663414-50747584	10	50663414	50747584	protein_coding	-	protein_coding	1_eth_egene_eth_megene
ENSG00000096717	SIRT1	10:69644427-69678147	10	69644427	69678147	protein_coding	+	protein_coding	1_eth_egene_eth_megene
ENSG00000156510	HKDC1	10:70980059-71027315	10	70980059	71027315	protein_coding	+	protein_coding	1_eth_egene_eth_megene
ENSG00000196968	FUT11	10:75532049-75540009	10	75532049	75540009	protein_coding	+	protein_coding	1_eth_egene_eth_megene
ENSG00000156110	ADK	10:75910960-76469061	10	75910960	76469061	protein_coding	+	protein_coding	1_eth_egene_eth_megene
ENSG00000156113	KCNMA1	10:78629359-79398353	10	78629359	79398353	protein_coding	-	protein_coding	1_eth_egene_eth_megene
ENSG00000226381	RP11-119F19.2	10:81422844-81526085	10	81422844	81526085	antisense	-	long_noncoding	1_eth_egene_eth_megene
ENSG00000026103	FAS	10:90750414-90775542	10	90750414	90775542	protein_coding	+	protein_coding	1_eth_egene_eth_megene
ENSG00000148737	TCF7L2	10:114710009-114927437	10	114710009	114927437	protein_coding	+	protein_coding	1_eth_egene_eth_megene
ENSG00000187164	KIAA1598	10:118643742-118886097	10	118643742	118886097	protein_coding	-	protein_coding	1_eth_egene_eth_megene
ENSG00000183605	SFXN4	10:120900279-120925179	10	120900279	120925179	protein_coding	-	protein_coding	1_eth_egene_eth_megene
ENSG00000148908	RGS10	10:121259340-121302220	10	121259340	121302220	protein_coding	-	protein_coding	1_eth_egene_eth_megene
ENSG00000148814	LRRC27	10:134145614-134195010	10	134145614	134195010	protein_coding	+	protein_coding	1_eth_egene_eth_megene
ENSG00000142089	IFITM3	11:319669-327537	11	319669	327537	protein_coding	-	protein_coding	1_eth_egene_eth_megene
ENSG00000270030	RP11-326C3.13	11:325703-326294	11	325703	326294	lincRNA	-	long_noncoding	1_eth_egene_eth_megene
ENSG00000177697	CD151	11:832843-839831	11	832843	839831	protein_coding	+	protein_coding	1_eth_egene_eth_megene
ENSG00000110628	SLC22A18	11:2920951-2946476	11	2920951	2946476	protein_coding	+	protein_coding	1_eth_egene_eth_megene
ENSG00000246273	SBF2-AS1	11:9779839-9832866	11	9779839	9832866	antisense	+	long_noncoding	1_eth_egene_eth_megene
ENSG00000133800	LYVE1	11:10578513-10633236	11	10578513	10633236	protein_coding	-	protein_coding	1_eth_egene_eth_megene
ENSG00000188487	INSC	11:15133970-15268754	11	15133970	15268754	protein_coding	+	protein_coding	1_eth_egene_eth_megene
ENSG00000166016	ABTB2	11:34172535-34379555	11	34172535	34379555	protein_coding	-	protein_coding	1_eth_egene_eth_megene
ENSG00000121691	CAT	11:34460472-34493609	11	34460472	34493609	protein_coding	+	protein_coding	1_eth_egene_eth_megene
ENSG00000110455	ACCS	11:44087475-44105772	11	44087475	44105772	protein_coding	+	protein_coding	1_eth_egene_eth_megene
ENSG00000134824	FADS2	11:61560452-61634826	11	61560452	61634826	protein_coding	+	protein_coding	1_eth_egene_eth_megene
ENSG00000176485	PLA2G16	11:63340667-63384355	11	63340667	63384355	protein_coding	-	protein_coding	1_eth_egene_eth_megene
ENSG00000172543	CTSW	11:65647280-65651212	11	65647280	65651212	protein_coding	+	protein_coding	1_eth_egene_eth_megene
ENSG00000197345	MRPL21	11:68658744-68671303	11	68658744	68671303	protein_coding	-	protein_coding	1_eth_egene_eth_megene
ENSG00000110237	ARHGEF17	11:73019334-73080136	11	73019334	73080136	protein_coding	+	protein_coding	1_eth_egene_eth_megene
ENSG00000166435	XRRA1	11:74518784-74660245	11	74518784	74660245	protein_coding	-	protein_coding	1_eth_egene_eth_megene
ENSG00000236304	AP001189.4	11:76368100-76374910	11	76368100	76374910	antisense	+	long_noncoding	1_eth_egene_eth_megene
ENSG00000151376	ME3	11:86152150-86383678	11	86152150	86383678	protein_coding	-	protein_coding	1_eth_egene_eth_megene
ENSG00000109861	CTSC	11:88026760-88070955	11	88026760	88070955	protein_coding	-	protein_coding	1_eth_egene_eth_megene
ENSG00000020922	MRE11A	11:94152895-94227074	11	94152895	94227074	protein_coding	-	protein_coding	1_eth_egene_eth_megene
ENSG00000165895	ARHGAP42	11:100558384-100862668	11	100558384	100862668	protein_coding	+	protein_coding	1_eth_egene_eth_megene
ENSG00000149548	CCDC15	11:124824017-124911385	11	124824017	124911385	protein_coding	+	protein_coding	1_eth_egene_eth_megene
ENSG00000134955	SLC37A2	11:124932963-124959131	11	124932963	124959131	protein_coding	+	protein_coding	1_eth_egene_eth_megene
ENSG00000149418	ST14	11:130029457-130080271	11	130029457	130080271	protein_coding	+	protein_coding	1_eth_egene_eth_megene
ENSG00000171840	NINJ2	12:673462-772945	12	673462	772945	protein_coding	-	protein_coding	1_eth_egene_eth_megene
ENSG00000111671	SPSB2	12:6980099-6998522	12	6980099	6998522	protein_coding	-	protein_coding	1_eth_egene_eth_megene
ENSG00000139182	CLSTN3	12:7282294-7311541	12	7282294	7311541	protein_coding	+	protein_coding	1_eth_egene_eth_megene
ENSG00000171860	C3AR1	12:8210898-8219067	12	8210898	8219067	protein_coding	-	protein_coding	1_eth_egene_eth_megene
ENSG00000172322	CLEC12A	12:10103915-10148293	12	10103915	10148293	protein_coding	+	protein_coding	1_eth_egene_eth_megene
ENSG00000165682	CLEC1B	12:10138241-10166023	12	10138241	10166023	protein_coding	-	protein_coding	1_eth_egene_eth_megene
ENSG00000256660	CLEC12B	12:10163226-10171218	12	10163226	10171218	protein_coding	+	protein_coding	1_eth_egene_eth_megene
ENSG00000111276	CDKN1B	12:12867992-12875305	12	12867992	12875305	protein_coding	+	protein_coding	1_eth_egene_eth_megene
ENSG00000013583	HEBP1	12:13127798-13153207	12	13127798	13153207	protein_coding	-	protein_coding	1_eth_egene_eth_megene
ENSG00000175548	ALG10B	12:38710380-38717784	12	38710380	38717784	protein_coding	+	protein_coding	1_eth_egene_eth_megene
ENSG00000211584	SLC48A1	12:48147699-48176536	12	48147699	48176536	protein_coding	+	protein_coding	1_eth_egene_eth_megene
ENSG00000161813	LARP4	12:50786166-50873787	12	50786166	50873787	protein_coding	+	protein_coding	1_eth_egene_eth_megene
ENSG00000185432	METTL7A	12:51317255-51326300	12	51317255	51326300	protein_coding	+	protein_coding	1_eth_egene_eth_megene
ENSG00000076067	RBMS2	12:56915713-56984745	12	56915713	56984745	protein_coding	+	protein_coding	1_eth_egene_eth_megene
ENSG00000155957	TMBIM4	12:66517709-66563852	12	66517709	66563852	protein_coding	-	protein_coding	1_eth_egene_eth_megene
ENSG00000090376	IRAK3	12:66582659-66648402	12	66582659	66648402	protein_coding	+	protein_coding	1_eth_egene_eth_megene
ENSG00000111554	MDM1	12:68666223-68726161	12	68666223	68726161	protein_coding	-	protein_coding	1_eth_egene_eth_megene
ENSG00000139278	GLIPR1	12:75874460-75897633	12	75874460	75897633	protein_coding	+	protein_coding	1_eth_egene_eth_megene
ENSG00000139344	AMDHD1	12:96337071-96362370	12	96337071	96362370	protein_coding	+	protein_coding	1_eth_egene_eth_megene
ENSG00000120860	CCDC53	12:102406705-102455927	12	102406705	102455927	protein_coding	-	protein_coding	1_eth_egene_eth_megene
ENSG00000174600	CMKLR1	12:108681821-108733118	12	108681821	108733118	protein_coding	-	protein_coding	1_eth_egene_eth_megene
ENSG00000076555	ACACB	12:109554400-109706031	12	109554400	109706031	protein_coding	+	protein_coding	1_eth_egene_eth_megene
ENSG00000111231	GPN3	12:110890289-110907073	12	110890289	110907073	protein_coding	-	protein_coding	1_eth_egene_eth_megene
ENSG00000089022	MAPKAPK5	12:112279782-112334343	12	112279782	112334343	protein_coding	+	protein_coding	1_eth_egene_eth_megene
ENSG00000122971	ACADS	12:121163538-121177811	12	121163538	121177811	protein_coding	+	protein_coding	1_eth_egene_eth_megene
ENSG00000158023	WDR66	12:122355768-122441833	12	122355768	122441833	protein_coding	+	protein_coding	1_eth_egene_eth_megene
ENSG00000051825	MPHOSPH9	12:123636867-123728561	12	123636867	123728561	protein_coding	-	protein_coding	1_eth_egene_eth_megene
ENSG00000198598	MMP17	12:132312938-132336328	12	132312938	132336328	protein_coding	+	protein_coding	1_eth_egene_eth_megene
ENSG00000176915	ANKLE2	12:133302254-133338474	12	133302254	133338474	protein_coding	-	protein_coding	1_eth_egene_eth_megene
ENSG00000090615	GOLGA3	12:133345495-133405444	12	133345495	133405444	protein_coding	-	protein_coding	1_eth_egene_eth_megene
ENSG00000121390	PSPC1	13:20248896-20357142	13	20248896	20357142	protein_coding	-	protein_coding	1_eth_egene_eth_megene
ENSG00000165475	CRYL1	13:20977806-21099996	13	20977806	21099996	protein_coding	-	protein_coding	1_eth_egene_eth_megene
ENSG00000102781	KATNAL1	13:30776767-30881621	13	30776767	30881621	protein_coding	-	protein_coding	1_eth_egene_eth_megene
ENSG00000172915	NBEA	13:35516424-36247159	13	35516424	36247159	protein_coding	+	protein_coding	1_eth_egene_eth_megene
ENSG00000133104	SPG20	13:36875775-36944317	13	36875775	36944317	protein_coding	-	protein_coding	1_eth_egene_eth_megene
ENSG00000102445	KIAA0226L	13:46916139-47012325	13	46916139	47012325	protein_coding	-	protein_coding	1_eth_egene_eth_megene
ENSG00000123179	EBPL	13:50234859-50265611	13	50234859	50265611	protein_coding	-	protein_coding	1_eth_egene_eth_megene
ENSG00000041515	MYO16	13:109248500-109860355	13	109248500	109860355	protein_coding	+	protein_coding	1_eth_egene_eth_megene
ENSG00000130177	CDC16	13:115000362-115038198	13	115000362	115038198	protein_coding	+	protein_coding	1_eth_egene_eth_megene
ENSG00000183032	SLC25A21	14:37147636-37642071	14	37147636	37642071	protein_coding	-	protein_coding	1_eth_egene_eth_megene
ENSG00000100490	CDKL1	14:50796310-50883179	14	50796310	50883179	protein_coding	-	protein_coding	1_eth_egene_eth_megene
ENSG00000257365	FNTB	14:65381203-65529368	14	65381203	65529368	protein_coding	+	protein_coding	1_eth_egene_eth_megene
ENSG00000033170	FUT8	14:65877310-66210839	14	65877310	66210839	protein_coding	+	protein_coding	1_eth_egene_eth_megene
ENSG00000119684	MLH3	14:75480467-75518235	14	75480467	75518235	protein_coding	-	protein_coding	1_eth_egene_eth_megene
ENSG00000071246	VASH1	14:77228532-77249354	14	77228532	77249354	protein_coding	+	protein_coding	1_eth_egene_eth_megene
ENSG00000054983	GALC	14:88304164-88460009	14	88304164	88460009	protein_coding	-	protein_coding	1_eth_egene_eth_megene
ENSG00000258407	RP11-300J18.2	14:88477131-88481955	14	88477131	88481955	antisense	-	long_noncoding	1_eth_egene_eth_megene
ENSG00000258867	LINC01146	14:88490894-88563276	14	88490894	88563276	lincRNA	+	long_noncoding	1_eth_egene_eth_megene
ENSG00000133943	C14orf159	14:91526677-91691976	14	91526677	91691976	protein_coding	+	protein_coding	1_eth_egene_eth_megene
ENSG00000140092	FBLN5	14:92335756-92414331	14	92335756	92414331	protein_coding	-	protein_coding	1_eth_egene_eth_megene
ENSG00000176473	WDR25	14:100842755-100996640	14	100842755	100996640	protein_coding	+	protein_coding	1_eth_egene_eth_megene
ENSG00000183092	BEGAIN	14:101003486-101053750	14	101003486	101053750	protein_coding	-	protein_coding	1_eth_egene_eth_megene
ENSG00000198690	FAN1	15:31196055-31235311	15	31196055	31235311	protein_coding	+	protein_coding	1_eth_egene_eth_megene
ENSG00000248508	SRP14-AS1	15:40331512-40359491	15	40331512	40359491	lincRNA	+	long_noncoding	1_eth_egene_eth_megene
ENSG00000128891	C15orf57	15:40820882-40857256	15	40820882	40857256	protein_coding	-	protein_coding	1_eth_egene_eth_megene
ENSG00000140263	SORD	15:45315302-45369383	15	45315302	45369383	protein_coding	+	protein_coding	1_eth_egene_eth_megene
ENSG00000171766	GATM	15:45653322-45694525	15	45653322	45694525	protein_coding	-	protein_coding	1_eth_egene_eth_megene
ENSG00000171763	SPATA5L1	15:45694529-45713617	15	45694529	45713617	protein_coding	+	protein_coding	1_eth_egene_eth_megene
ENSG00000244879	GABPB1-AS1	15:50647525-50659636	15	50647525	50659636	processed_transcript	+	long_noncoding	1_eth_egene_eth_megene
ENSG00000069869	NEDD4	15:56119120-56285944	15	56119120	56285944	protein_coding	-	protein_coding	1_eth_egene_eth_megene
ENSG00000166035	LIPC	15:58702768-58861151	15	58702768	58861151	protein_coding	+	protein_coding	1_eth_egene_eth_megene
ENSG00000137764	MAP2K5	15:67835047-68099461	15	67835047	68099461	protein_coding	+	protein_coding	1_eth_egene_eth_megene
ENSG00000136379	ABHD17C	15:80972025-81047962	15	80972025	81047962	protein_coding	+	protein_coding	1_eth_egene_eth_megene
ENSG00000258754	CTD-3049M7.1	15:94261771-94614049	15	94261771	94614049	lincRNA	-	long_noncoding	1_eth_egene_eth_megene
ENSG00000259660	DNM1P47	15:102291235-102334505	15	102291235	102334505	pseudogene	+	pseudogene	1_eth_egene_eth_megene
ENSG00000103253	HAGHL	16:776936-785525	16	776936	785525	protein_coding	+	protein_coding	1_eth_egene_eth_megene
ENSG00000007516	BAIAP3	16:1383602-1399439	16	1383602	1399439	protein_coding	+	protein_coding	1_eth_egene_eth_megene
ENSG00000059122	FLYWCH1	16:2961938-3001209	16	2961938	3001209	protein_coding	+	protein_coding	1_eth_egene_eth_megene
ENSG00000162069	CCDC64B	16:3077683-3086927	16	3077683	3086927	protein_coding	-	protein_coding	1_eth_egene_eth_megene
ENSG00000262370	RP11-473M20.9	16:3126912-3137101	16	3126912	3137101	lincRNA	-	long_noncoding	1_eth_egene_eth_megene
ENSG00000103489	XYLT1	16:17195626-17564738	16	17195626	17564738	protein_coding	-	protein_coding	1_eth_egene_eth_megene
ENSG00000180747	CTD-2547E10.2	16:21458004-21531765	16	21458004	21531765	pseudogene	-	pseudogene	1_eth_egene_eth_megene
ENSG00000140743	CDR2	16:22357257-22448486	16	22357257	22448486	protein_coding	-	protein_coding	1_eth_egene_eth_megene
ENSG00000196502	SULT1A1	16:28616903-28634946	16	28616903	28634946	protein_coding	-	protein_coding	1_eth_egene_eth_megene
ENSG00000167207	NOD2	16:50727514-50766988	16	50727514	50766988	protein_coding	+	protein_coding	1_eth_egene_eth_megene
ENSG00000103064	SLC7A6	16:68298433-68335722	16	68298433	68335722	protein_coding	+	protein_coding	1_eth_egene_eth_megene
ENSG00000065457	ADAT1	16:75630879-75657198	16	75630879	75657198	protein_coding	-	protein_coding	1_eth_egene_eth_megene
ENSG00000140943	MBTPS1	16:84087368-84150511	16	84087368	84150511	protein_coding	-	protein_coding	1_eth_egene_eth_megene
ENSG00000187741	FANCA	16:89803957-89883065	16	89803957	89883065	protein_coding	-	protein_coding	1_eth_egene_eth_megene
ENSG00000108559	NUP88	17:5264258-5323480	17	5264258	5323480	protein_coding	-	protein_coding	1_eth_egene_eth_megene
ENSG00000183011	LSMD1	17:7760003-7788556	17	7760003	7788556	protein_coding	-	protein_coding	1_eth_egene_eth_megene
ENSG00000170425	ADORA2B	17:15848231-15879060	17	15848231	15879060	protein_coding	+	protein_coding	1_eth_egene_eth_megene
ENSG00000171928	TVP23B	17:18684308-18710027	17	18684308	18710027	protein_coding	+	protein_coding	1_eth_egene_eth_megene
ENSG00000188522	FAM83G	17:18872102-18908117	17	18872102	18908117	protein_coding	-	protein_coding	1_eth_egene_eth_megene
ENSG00000166750	SLFN5	17:33570055-33600674	17	33570055	33600674	protein_coding	+	protein_coding	1_eth_egene_eth_megene
ENSG00000228696	ARL17B	17:44352150-44439130	17	44352150	44439130	protein_coding	-	protein_coding	1_eth_egene_eth_megene
ENSG00000176681	LRRC37A	17:44370099-44415160	17	44370099	44415160	protein_coding	+	protein_coding	1_eth_egene_eth_megene
ENSG00000006282	SPATA20	17:48620419-48633213	17	48620419	48633213	protein_coding	+	protein_coding	1_eth_egene_eth_megene
ENSG00000141179	PCTP	17:53828340-53920191	17	53828340	53920191	protein_coding	+	protein_coding	1_eth_egene_eth_megene
ENSG00000198231	DDX42	17:61850963-61896677	17	61850963	61896677	protein_coding	+	protein_coding	1_eth_egene_eth_megene
ENSG00000168646	AXIN2	17:63524681-63557765	17	63524681	63557765	protein_coding	-	protein_coding	1_eth_egene_eth_megene
ENSG00000125449	ARMC7	17:73106047-73126360	17	73106047	73126360	protein_coding	+	protein_coding	1_eth_egene_eth_megene
ENSG00000161533	ACOX1	17:73937588-73975515	17	73937588	73975515	protein_coding	-	protein_coding	1_eth_egene_eth_megene
ENSG00000175931	UBE2O	17:74385532-74449288	17	74385532	74449288	protein_coding	-	protein_coding	1_eth_egene_eth_megene
ENSG00000171298	GAA	17:78075355-78093678	17	78075355	78093678	protein_coding	+	protein_coding	1_eth_egene_eth_megene
ENSG00000169696	ASPSCR1	17:79934683-79975282	17	79934683	79975282	protein_coding	+	protein_coding	1_eth_egene_eth_megene
ENSG00000181396	OGFOD3	17:80347099-80376513	17	80347099	80376513	protein_coding	-	protein_coding	1_eth_egene_eth_megene
ENSG00000175711	B3GNTL1	17:80900031-81009686	17	80900031	81009686	protein_coding	-	protein_coding	1_eth_egene_eth_megene
ENSG00000132199	ENOSF1	18:670324-712676	18	670324	712676	protein_coding	-	protein_coding	1_eth_egene_eth_megene
ENSG00000080986	NDC80	18:2571510-2616634	18	2571510	2616634	protein_coding	+	protein_coding	1_eth_egene_eth_megene
ENSG00000078142	PIK3C3	18:39535171-39667794	18	39535171	39667794	protein_coding	+	protein_coding	1_eth_egene_eth_megene
ENSG00000152223	EPG5	18:43427574-43547240	18	43427574	43547240	protein_coding	-	protein_coding	1_eth_egene_eth_megene
ENSG00000152229	PSTPIP2	18:43563502-43652238	18	43563502	43652238	protein_coding	-	protein_coding	1_eth_egene_eth_megene
ENSG00000141627	DYM	18:46570039-46987717	18	46570039	46987717	protein_coding	-	protein_coding	1_eth_egene_eth_megene
ENSG00000122490	PQLC1	18:77662420-77711664	18	77662420	77711664	protein_coding	-	protein_coding	1_eth_egene_eth_megene
ENSG00000101255	TRIB3	20:361261-378203	20	361261	378203	protein_coding	+	protein_coding	1_eth_egene_eth_megene
ENSG00000271303	SRXN1	20:627259-634014	20	627259	634014	protein_coding	-	protein_coding	1_eth_egene_eth_megene
ENSG00000196209	SIRPB2	20:1451386-1472233	20	1451386	1472233	protein_coding	-	protein_coding	1_eth_egene_eth_megene
ENSG00000101290	CDS2	20:5107432-5178533	20	5107432	5178533	protein_coding	+	protein_coding	1_eth_egene_eth_megene
ENSG00000182621	PLCB1	20:8112824-8949003	20	8112824	8949003	protein_coding	+	protein_coding	1_eth_egene_eth_megene
ENSG00000125868	DSTN	20:17550508-17590564	20	17550508	17590564	protein_coding	+	protein_coding	1_eth_egene_eth_megene
ENSG00000125871	MGME1	20:17949556-17971765	20	17949556	17971765	protein_coding	+	protein_coding	1_eth_egene_eth_megene
ENSG00000088970	PLK1S1	20:21106624-21227260	20	21106624	21227260	processed_transcript	+	long_noncoding	1_eth_egene_eth_megene
ENSG00000100994	PYGB	20:25228705-25278650	20	25228705	25278650	protein_coding	+	protein_coding	1_eth_egene_eth_megene
ENSG00000101004	NINL	20:25433341-25566153	20	25433341	25566153	protein_coding	-	protein_coding	1_eth_egene_eth_megene
ENSG00000149600	COMMD7	20:31290493-31331803	20	31290493	31331803	protein_coding	-	protein_coding	1_eth_egene_eth_megene
ENSG00000101460	MAP1LC3A	20:33134658-33148149	20	33134658	33148149	protein_coding	+	protein_coding	1_eth_egene_eth_megene
ENSG00000101347	SAMHD1	20:35518632-35580246	20	35518632	35580246	protein_coding	-	protein_coding	1_eth_egene_eth_megene
ENSG00000223891	OSER1-AS1	20:42839600-42854667	20	42839600	42854667	lincRNA	+	long_noncoding	1_eth_egene_eth_megene
ENSG00000168734	PKIG	20:43160426-43252888	20	43160426	43252888	protein_coding	+	protein_coding	1_eth_egene_eth_megene
ENSG00000020256	ZFP64	20:50668202-50820847	20	50668202	50820847	protein_coding	-	protein_coding	1_eth_egene_eth_megene
ENSG00000179253	RP11-429E11.3	20:60292562-60294804	20	60292562	60294804	protein_coding	-	protein_coding	1_eth_egene_eth_megene
ENSG00000101188	NTSR1	20:61340189-61394123	20	61340189	61394123	protein_coding	+	protein_coding	1_eth_egene_eth_megene
ENSG00000176533	GNG7	19:2511217-2702707	19	2511217	2702707	protein_coding	-	protein_coding	1_eth_egene_eth_megene
ENSG00000080573	COL5A3	19:10070237-10121147	19	10070237	10121147	protein_coding	-	protein_coding	1_eth_egene_eth_megene
ENSG00000129354	AP1M2	19:10683347-10697991	19	10683347	10697991	protein_coding	-	protein_coding	1_eth_egene_eth_megene
ENSG00000160321	ZNF208	19:22115760-22193751	19	22115760	22193751	protein_coding	-	protein_coding	1_eth_egene_eth_megene
ENSG00000120784	ZFP30	19:38104650-38183238	19	38104650	38183238	protein_coding	-	protein_coding	1_eth_egene_eth_megene
ENSG00000182472	CAPN12	19:39220827-39260544	19	39220827	39260544	protein_coding	-	protein_coding	1_eth_egene_eth_megene
ENSG00000204936	CD177	19:43857811-43867480	19	43857811	43867480	polymorphic_pseudogene	+	protein_coding	1_eth_egene_eth_megene
ENSG00000073050	XRCC1	19:44047192-44084625	19	44047192	44084625	protein_coding	-	protein_coding	1_eth_egene_eth_megene
ENSG00000007047	MARK4	19:45582546-45808541	19	45582546	45808541	protein_coding	+	protein_coding	1_eth_egene_eth_megene
ENSG00000105499	PLA2G4C	19:48551100-48614074	19	48551100	48614074	protein_coding	-	protein_coding	1_eth_egene_eth_megene
ENSG00000105497	ZNF175	19:52074551-52092991	19	52074551	52092991	protein_coding	+	protein_coding	1_eth_egene_eth_megene
ENSG00000171049	FPR2	19:52255279-52273779	19	52255279	52273779	protein_coding	+	protein_coding	1_eth_egene_eth_megene
ENSG00000167766	ZNF83	19:53097313-53193749	19	53097313	53193749	protein_coding	-	protein_coding	1_eth_egene_eth_megene
ENSG00000167608	TMC4	19:54663846-54676944	19	54663846	54676944	protein_coding	-	protein_coding	1_eth_egene_eth_megene
ENSG00000170889	RPS9	19:54704610-54752862	19	54704610	54752862	protein_coding	+	protein_coding	1_eth_egene_eth_megene
ENSG00000104972	LILRB1	19:55085346-55148979	19	55085346	55148979	protein_coding	+	protein_coding	1_eth_egene_eth_megene
ENSG00000022556	NLRP2	19:55464498-55512510	19	55464498	55512510	protein_coding	+	protein_coding	1_eth_egene_eth_megene
ENSG00000267265	CTC-550B14.7	19:55517561-55559454	19	55517561	55559454	antisense	+	long_noncoding	1_eth_egene_eth_megene
ENSG00000160439	RDH13	19:55550476-55582659	19	55550476	55582659	protein_coding	-	protein_coding	1_eth_egene_eth_megene
ENSG00000166770	ZNF667-AS1	19:56988619-57012035	19	56988619	57012035	lincRNA	+	long_noncoding	1_eth_egene_eth_megene
ENSG00000083828	ZNF586	19:58281023-58331307	19	58281023	58331307	protein_coding	+	protein_coding	1_eth_egene_eth_megene
ENSG00000269343	ZNF587B	19:58331099-58370018	19	58331099	58370018	protein_coding	+	protein_coding	1_eth_egene_eth_megene
ENSG00000223553	SMPD4P1	22:20956882-21011201	22	20956882	21011201	pseudogene	-	pseudogene	1_eth_egene_eth_megene
ENSG00000183773	AIFM3	22:21319396-21335649	22	21319396	21335649	protein_coding	+	protein_coding	1_eth_egene_eth_megene
ENSG00000100154	TTC28	22:28374004-29075853	22	28374004	29075853	protein_coding	-	protein_coding	1_eth_egene_eth_megene
ENSG00000100336	APOL4	22:36585172-36600886	22	36585172	36600886	protein_coding	-	protein_coding	1_eth_egene_eth_megene
ENSG00000100079	LGALS2	22:37966255-37978623	22	37966255	37978623	protein_coding	-	protein_coding	1_eth_egene_eth_megene
ENSG00000184381	PLA2G6	22:38507502-38601697	22	38507502	38601697	protein_coding	-	protein_coding	1_eth_egene_eth_megene
ENSG00000167074	TEF	22:41763337-41795330	22	41763337	41795330	protein_coding	+	protein_coding	1_eth_egene_eth_megene
ENSG00000183172	SMDT1	22:42475695-42480288	22	42475695	42480288	protein_coding	+	protein_coding	1_eth_egene_eth_megene
ENSG00000184164	CRELD2	22:50311815-50321188	22	50311815	50321188	protein_coding	+	protein_coding	1_eth_egene_eth_megene
ENSG00000215533	LINC00189	21:30565801-30660526	21	30565801	30660526	sense_overlapping	+	long_noncoding	1_eth_egene_eth_megene
ENSG00000236056	GAPDHP14	21:30594642-30595578	21	30594642	30595578	pseudogene	+	pseudogene	1_eth_egene_eth_megene
ENSG00000237945	LINC00649	21:35287838-35349992	21	35287838	35349992	antisense	+	long_noncoding	1_eth_egene_eth_megene
ENSG00000160305	DIP2A	21:47878812-47989926	21	47878812	47989926	protein_coding	+	protein_coding	1_eth_egene_eth_megene
ENSG00000160307	S100B	21:48018875-48025121	21	48018875	48025121	protein_coding	-	protein_coding	1_eth_egene_eth_megene
ENSG00000049249	TNFRSF9	1:7979907-8000926	1	7979907	8000926	protein_coding	-	protein_coding	2_eth_egene_noneth_megene
ENSG00000132879	FBXO44	1:11714432-11723384	1	11714432	11723384	protein_coding	+	protein_coding	2_eth_egene_noneth_megene
ENSG00000070759	TESK2	1:45809555-45956872	1	45809555	45956872	protein_coding	-	protein_coding	2_eth_egene_noneth_megene
ENSG00000162734	PEA15	1:160175127-160185166	1	160175127	160185166	protein_coding	+	protein_coding	2_eth_egene_noneth_megene
ENSG00000143198	MGST3	1:165600098-165631033	1	165600098	165631033	protein_coding	+	protein_coding	2_eth_egene_noneth_megene
ENSG00000143851	PTPN7	1:202116141-202130716	1	202116141	202130716	protein_coding	-	protein_coding	2_eth_egene_noneth_megene
ENSG00000065600	TMEM206	1:212537273-212588243	1	212537273	212588243	protein_coding	-	protein_coding	2_eth_egene_noneth_megene
ENSG00000138031	ADCY3	2:25042038-25142708	2	25042038	25142708	protein_coding	-	protein_coding	2_eth_egene_noneth_megene
ENSG00000241399	CD302	2:160625364-160654753	2	160625364	160654753	protein_coding	-	protein_coding	2_eth_egene_noneth_megene
ENSG00000118997	DNAH7	2:196602427-196933536	2	196602427	196933536	protein_coding	-	protein_coding	2_eth_egene_noneth_megene
ENSG00000003393	ALS2	2:202565277-202645912	2	202565277	202645912	protein_coding	-	protein_coding	2_eth_egene_noneth_megene
ENSG00000144559	TAMM41	3:11831916-11888393	3	11831916	11888393	protein_coding	-	protein_coding	2_eth_egene_noneth_megene
ENSG00000068028	RASSF1	3:50367219-50378411	3	50367219	50378411	protein_coding	-	protein_coding	2_eth_egene_noneth_megene
ENSG00000114544	SLC41A3	3:125725198-125820404	3	125725198	125820404	protein_coding	-	protein_coding	2_eth_egene_noneth_megene
ENSG00000174944	P2RY14	3:150929905-150996255	3	150929905	150996255	protein_coding	-	protein_coding	2_eth_egene_noneth_megene
ENSG00000173083	HPSE	4:84213614-84256306	4	84213614	84256306	protein_coding	-	protein_coding	2_eth_egene_noneth_megene
ENSG00000049192	ADAMTS6	5:64444563-64777747	5	64444563	64777747	protein_coding	-	protein_coding	2_eth_egene_noneth_megene
ENSG00000145730	PAM	5:102089685-102366809	5	102089685	102366809	protein_coding	+	protein_coding	2_eth_egene_noneth_megene
ENSG00000145743	FBXL17	5:107194736-107717799	5	107194736	107717799	protein_coding	-	protein_coding	2_eth_egene_noneth_megene
ENSG00000129595	EPB41L4A	5:111478138-111755013	5	111478138	111755013	protein_coding	-	protein_coding	2_eth_egene_noneth_megene
ENSG00000217128	FNIP1	5:130977407-131132710	5	130977407	131132710	protein_coding	-	protein_coding	2_eth_egene_noneth_megene
ENSG00000008311	AASS	7:121715701-121784334	7	121715701	121784334	protein_coding	-	protein_coding	2_eth_egene_noneth_megene
ENSG00000176623	RMDN1	8:87480486-87526586	8	87480486	87526586	protein_coding	-	protein_coding	2_eth_egene_noneth_megene
ENSG00000232063	RP11-307E17.8	9:97094758-97123230	9	97094758	97123230	lincRNA	+	long_noncoding	2_eth_egene_noneth_megene
ENSG00000165244	ZNF367	9:99148223-99180611	9	99148223	99180611	protein_coding	-	protein_coding	2_eth_egene_noneth_megene
ENSG00000182010	RTKN2	10:63942794-64028466	10	63942794	64028466	protein_coding	-	protein_coding	2_eth_egene_noneth_megene
ENSG00000185009	AP3M1	10:75881524-75910821	10	75881524	75910821	protein_coding	-	protein_coding	2_eth_egene_noneth_megene
ENSG00000120051	CCDC147	10:106113522-106214848	10	106113522	106214848	protein_coding	+	protein_coding	2_eth_egene_noneth_megene
ENSG00000165650	PDZD8	10:119040000-119134978	10	119040000	119134978	protein_coding	-	protein_coding	2_eth_egene_noneth_megene
ENSG00000185187	SIGIRR	11:405716-417455	11	405716	417455	protein_coding	-	protein_coding	2_eth_egene_noneth_megene
ENSG00000149809	TM7SF2	11:64879317-64883856	11	64879317	64883856	protein_coding	+	protein_coding	2_eth_egene_noneth_megene
ENSG00000241170	RP11-147I3.1	11:74587331-74631067	11	74587331	74631067	pseudogene	+	pseudogene	2_eth_egene_noneth_megene
ENSG00000182919	C11orf54	11:93474757-93497915	11	93474757	93497915	protein_coding	+	protein_coding	2_eth_egene_noneth_megene
ENSG00000167528	ZNF641	12:48733791-48745197	12	48733791	48745197	protein_coding	-	protein_coding	2_eth_egene_noneth_megene
ENSG00000133105	RXFP2	13:32313674-32377009	13	32313674	32377009	protein_coding	+	protein_coding	2_eth_egene_noneth_megene
ENSG00000151327	FAM177A1	14:35514113-35582336	14	35514113	35582336	protein_coding	+	protein_coding	2_eth_egene_noneth_megene
ENSG00000139970	RTN1	14:60062694-60337684	14	60062694	60337684	protein_coding	-	protein_coding	2_eth_egene_noneth_megene
ENSG00000137877	SPTBN5	15:42140345-42186275	15	42140345	42186275	protein_coding	-	protein_coding	2_eth_egene_noneth_megene
ENSG00000103479	RBL2	16:53467889-53525561	16	53467889	53525561	protein_coding	+	protein_coding	2_eth_egene_noneth_megene
ENSG00000161921	CXCL16	17:4636821-4643217	17	4636821	4643217	protein_coding	-	protein_coding	2_eth_egene_noneth_megene
ENSG00000072310	SREBF1	17:17713713-17740325	17	17713713	17740325	protein_coding	-	protein_coding	2_eth_egene_noneth_megene
ENSG00000168961	LGALS9	17:25956824-25976586	17	25956824	25976586	protein_coding	+	protein_coding	2_eth_egene_noneth_megene
ENSG00000264538	SUZ12P	17:29036317-29117926	17	29036317	29117926	pseudogene	+	pseudogene	2_eth_egene_noneth_megene
ENSG00000185262	UBALD2	17:74261283-74267375	17	74261283	74267375	protein_coding	+	protein_coding	2_eth_egene_noneth_megene
ENSG00000088833	NSFL1C	20:1422807-1454487	20	1422807	1454487	protein_coding	-	protein_coding	2_eth_egene_noneth_megene
ENSG00000188157	AGRN	1:955503-991496	1	955503	991496	protein_coding	+	protein_coding	3_noneth_egene_eth_megene
ENSG00000160075	SSU72	1:1477053-1510249	1	1477053	1510249	protein_coding	-	protein_coding	3_noneth_egene_eth_megene
ENSG00000157933	SKI	1:2160134-2241558	1	2160134	2241558	protein_coding	+	protein_coding	3_noneth_egene_eth_megene
ENSG00000227372	TP73-AS1	1:3652548-3663900	1	3652548	3663900	antisense	-	long_noncoding	3_noneth_egene_eth_megene
ENSG00000116198	CEP104	1:3728645-3773778	1	3728645	3773778	protein_coding	-	protein_coding	3_noneth_egene_eth_megene
ENSG00000097021	ACOT7	1:6324329-6454451	1	6324329	6454451	protein_coding	-	protein_coding	3_noneth_egene_eth_megene
ENSG00000187017	ESPN	1:6484848-6521430	1	6484848	6521430	protein_coding	+	protein_coding	3_noneth_egene_eth_megene
ENSG00000162408	NOL9	1:6581407-6614595	1	6581407	6614595	protein_coding	-	protein_coding	3_noneth_egene_eth_megene
ENSG00000074800	ENO1	1:8921061-8939308	1	8921061	8939308	protein_coding	-	protein_coding	3_noneth_egene_eth_megene
ENSG00000171621	SPSB1	1:9352939-9429591	1	9352939	9429591	protein_coding	+	protein_coding	3_noneth_egene_eth_megene
ENSG00000142655	PEX14	1:10532345-10690815	1	10532345	10690815	protein_coding	+	protein_coding	3_noneth_egene_eth_megene
ENSG00000130940	CASZ1	1:10696661-10856707	1	10696661	10856707	protein_coding	-	protein_coding	3_noneth_egene_eth_megene
ENSG00000162490	DRAXIN	1:11751786-11785914	1	11751786	11785914	protein_coding	+	protein_coding	3_noneth_egene_eth_megene
ENSG00000048707	VPS13D	1:12290124-12572099	1	12290124	12572099	protein_coding	+	protein_coding	3_noneth_egene_eth_megene
ENSG00000116731	PRDM2	1:14026693-14151574	1	14026693	14151574	protein_coding	+	protein_coding	3_noneth_egene_eth_megene
ENSG00000132906	CASP9	1:15817327-15853029	1	15817327	15853029	protein_coding	-	protein_coding	3_noneth_egene_eth_megene
ENSG00000179743	RP11-169K16.9	1:16160560-16174642	1	16160560	16174642	antisense	-	long_noncoding	3_noneth_egene_eth_megene
ENSG00000055070	SZRD1	1:16679070-16724640	1	16679070	16724640	protein_coding	+	protein_coding	3_noneth_egene_eth_megene
ENSG00000159363	ATP13A2	1:17312453-17338423	1	17312453	17338423	protein_coding	-	protein_coding	3_noneth_egene_eth_megene
ENSG00000117118	SDHB	1:17345217-17380665	1	17345217	17380665	protein_coding	-	protein_coding	3_noneth_egene_eth_megene
ENSG00000074964	ARHGEF10L	1:17866330-18024369	1	17866330	18024369	protein_coding	+	protein_coding	3_noneth_egene_eth_megene
ENSG00000127481	UBR4	1:19401000-19536770	1	19401000	19536770	protein_coding	-	protein_coding	3_noneth_egene_eth_megene
ENSG00000127463	EMC1	1:19542158-19578046	1	19542158	19578046	protein_coding	-	protein_coding	3_noneth_egene_eth_megene
ENSG00000077549	CAPZB	1:19665267-19812066	1	19665267	19812066	protein_coding	-	protein_coding	3_noneth_egene_eth_megene
ENSG00000142798	HSPG2	1:22148738-22263790	1	22148738	22263790	protein_coding	-	protein_coding	3_noneth_egene_eth_megene
ENSG00000184677	ZBTB40	1:22778344-22857650	1	22778344	22857650	protein_coding	+	protein_coding	3_noneth_egene_eth_megene
ENSG00000133216	EPHB2	1:23037332-23241818	1	23037332	23241818	protein_coding	+	protein_coding	3_noneth_egene_eth_megene
ENSG00000204219	TCEA3	1:23707554-23751233	1	23707554	23751233	protein_coding	-	protein_coding	3_noneth_egene_eth_megene
ENSG00000117318	ID3	1:23884409-23886285	1	23884409	23886285	protein_coding	-	protein_coding	3_noneth_egene_eth_megene
ENSG00000197880	MDS2	1:23907985-23967058	1	23907985	23967058	protein_coding	+	protein_coding	3_noneth_egene_eth_megene
ENSG00000185436	IFNLR1	1:24480647-24514449	1	24480647	24514449	protein_coding	-	protein_coding	3_noneth_egene_eth_megene
ENSG00000001461	NIPAL3	1:24742284-24799466	1	24742284	24799466	protein_coding	+	protein_coding	3_noneth_egene_eth_megene
ENSG00000117602	RCAN3	1:24829387-24867530	1	24829387	24867530	protein_coding	+	protein_coding	3_noneth_egene_eth_megene
ENSG00000117616	C1orf63	1:25568728-25664704	1	25568728	25664704	protein_coding	-	protein_coding	3_noneth_egene_eth_megene
ENSG00000117643	MAN1C1	1:25943959-26112698	1	25943959	26112698	protein_coding	+	protein_coding	3_noneth_egene_eth_megene
ENSG00000090020	SLC9A1	1:27425306-27493472	1	27425306	27493472	protein_coding	-	protein_coding	3_noneth_egene_eth_megene
ENSG00000142784	WDTC1	1:27561007-27635110	1	27561007	27635110	protein_coding	+	protein_coding	3_noneth_egene_eth_megene
ENSG00000158195	WASF2	1:27730730-27816669	1	27730730	27816669	protein_coding	-	protein_coding	3_noneth_egene_eth_megene
ENSG00000134644	PUM1	1:31404353-31538838	1	31404353	31538838	protein_coding	-	protein_coding	3_noneth_egene_eth_megene
ENSG00000142687	KIAA0319L	1:35899091-36023551	1	35899091	36023551	protein_coding	-	protein_coding	3_noneth_egene_eth_megene
ENSG00000092853	CLSPN	1:36185819-36235568	1	36185819	36235568	protein_coding	-	protein_coding	3_noneth_egene_eth_megene
ENSG00000134698	AGO4	1:36273773-36323491	1	36273773	36323491	protein_coding	+	protein_coding	3_noneth_egene_eth_megene
ENSG00000054116	TRAPPC3	1:36602173-36615098	1	36602173	36615098	protein_coding	-	protein_coding	3_noneth_egene_eth_megene
ENSG00000163874	ZC3H12A	1:37940153-37949980	1	37940153	37949980	protein_coding	+	protein_coding	3_noneth_egene_eth_megene
ENSG00000188786	MTF1	1:38275239-38325292	1	38275239	38325292	protein_coding	-	protein_coding	3_noneth_egene_eth_megene
ENSG00000090621	PABPC4	1:40026488-40042462	1	40026488	40042462	protein_coding	-	protein_coding	3_noneth_egene_eth_megene
ENSG00000116983	HPCAL4	1:40144320-40157361	1	40144320	40157361	protein_coding	-	protein_coding	3_noneth_egene_eth_megene
ENSG00000168389	MFSD2A	1:40420802-40435638	1	40420802	40435638	protein_coding	+	protein_coding	3_noneth_egene_eth_megene
ENSG00000117016	RIMS3	1:41086351-41131329	1	41086351	41131329	protein_coding	-	protein_coding	3_noneth_egene_eth_megene
ENSG00000171793	CTPS1	1:41445007-41478235	1	41445007	41478235	protein_coding	+	protein_coding	3_noneth_egene_eth_megene
ENSG00000127124	HIVEP3	1:41972036-42501596	1	41972036	42501596	protein_coding	-	protein_coding	3_noneth_egene_eth_megene
ENSG00000127125	PPCS	1:42921788-42939056	1	42921788	42939056	protein_coding	+	protein_coding	3_noneth_egene_eth_megene
ENSG00000117408	IPO13	1:44412611-44433694	1	44412611	44433694	protein_coding	+	protein_coding	3_noneth_egene_eth_megene
ENSG00000196517	SLC6A9	1:44457172-44497139	1	44457172	44497139	protein_coding	-	protein_coding	3_noneth_egene_eth_megene
ENSG00000117419	ERI3	1:44686742-44820932	1	44686742	44820932	protein_coding	-	protein_coding	3_noneth_egene_eth_megene
ENSG00000126106	TMEM53	1:45100910-45140227	1	45100910	45140227	protein_coding	-	protein_coding	3_noneth_egene_eth_megene
ENSG00000198520	C1orf228	1:45140364-45191263	1	45140364	45191263	protein_coding	+	protein_coding	3_noneth_egene_eth_megene
ENSG00000162415	ZSWIM5	1:45482071-45771881	1	45482071	45771881	protein_coding	-	protein_coding	3_noneth_egene_eth_megene
ENSG00000132763	MMACHC	1:45965725-45976739	1	45965725	45976739	protein_coding	+	protein_coding	3_noneth_egene_eth_megene
ENSG00000086015	MAST2	1:46252659-46501796	1	46252659	46501796	protein_coding	+	protein_coding	3_noneth_egene_eth_megene
ENSG00000162373	BEND5	1:49193195-49242641	1	49193195	49242641	protein_coding	-	protein_coding	3_noneth_egene_eth_megene
ENSG00000085831	TTC39A	1:51752930-51810788	1	51752930	51810788	protein_coding	-	protein_coding	3_noneth_egene_eth_megene
ENSG00000085832	EPS15	1:51819935-51985000	1	51819935	51985000	protein_coding	-	protein_coding	3_noneth_egene_eth_megene
ENSG00000117859	OSBPL9	1:52042851-52254889	1	52042851	52254889	protein_coding	+	protein_coding	3_noneth_egene_eth_megene
ENSG00000162378	ZYG11B	1:53192126-53293014	1	53192126	53293014	protein_coding	+	protein_coding	3_noneth_egene_eth_megene
ENSG00000116171	SCP2	1:53392901-53517375	1	53392901	53517375	protein_coding	+	protein_coding	3_noneth_egene_eth_megene
ENSG00000157184	CPT2	1:53662101-53679869	1	53662101	53679869	protein_coding	+	protein_coding	3_noneth_egene_eth_megene
ENSG00000157193	LRP8	1:53711217-53793742	1	53711217	53793742	protein_coding	-	protein_coding	3_noneth_egene_eth_megene
ENSG00000162390	ACOT11	1:55007930-55104865	1	55007930	55104865	protein_coding	+	protein_coding	3_noneth_egene_eth_megene
ENSG00000162600	OMA1	1:58881056-59012474	1	58881056	59012474	protein_coding	-	protein_coding	3_noneth_egene_eth_megene
ENSG00000132849	INADL	1:62208149-62629592	1	62208149	62629592	protein_coding	+	protein_coding	3_noneth_egene_eth_megene
ENSG00000125703	ATG4C	1:63249806-63331184	1	63249806	63331184	protein_coding	+	protein_coding	3_noneth_egene_eth_megene
ENSG00000213625	LEPROT	1:65886270-65901690	1	65886270	65901690	protein_coding	+	protein_coding	3_noneth_egene_eth_megene
ENSG00000154027	AK5	1:77747736-78025651	1	77747736	78025651	protein_coding	+	protein_coding	3_noneth_egene_eth_megene
ENSG00000162616	DNAJB4	1:78444859-78483648	1	78444859	78483648	protein_coding	+	protein_coding	3_noneth_egene_eth_megene
ENSG00000137941	TTLL7	1:84330711-84464833	1	84330711	84464833	protein_coding	-	protein_coding	3_noneth_egene_eth_megene
ENSG00000117228	GBP1	1:89518002-89531043	1	89518002	89531043	protein_coding	-	protein_coding	3_noneth_egene_eth_megene
ENSG00000230735	RP11-413E1.4	1:90095284-90141945	1	90095284	90141945	sense_intronic	+	long_noncoding	3_noneth_egene_eth_megene
ENSG00000137936	BCAR3	1:94027347-94312706	1	94027347	94312706	protein_coding	-	protein_coding	3_noneth_egene_eth_megene
ENSG00000231992	RP11-57H12.2	1:95585703-95604110	1	95585703	95604110	sense_intronic	+	long_noncoding	3_noneth_egene_eth_megene
ENSG00000188641	DPYD	1:97543299-98386605	1	97543299	98386605	protein_coding	-	protein_coding	3_noneth_egene_eth_megene
ENSG00000079335	CDC14A	1:100810584-100985833	1	100810584	100985833	protein_coding	+	protein_coding	3_noneth_egene_eth_megene
ENSG00000170989	S1PR1	1:101702444-101707074	1	101702444	101707074	protein_coding	+	protein_coding	3_noneth_egene_eth_megene
ENSG00000240038	AMY2B	1:104096437-104122156	1	104096437	104122156	protein_coding	+	protein_coding	3_noneth_egene_eth_megene
ENSG00000162639	HENMT1	1:109190912-109204148	1	109190912	109204148	protein_coding	-	protein_coding	3_noneth_egene_eth_megene
ENSG00000121957	GPSM2	1:109417972-109477167	1	109417972	109477167	protein_coding	+	protein_coding	3_noneth_egene_eth_megene
ENSG00000143126	CELSR2	1:109792641-109818372	1	109792641	109818372	protein_coding	+	protein_coding	3_noneth_egene_eth_megene
ENSG00000181754	AMIGO1	1:110046797-110052360	1	110046797	110052360	protein_coding	-	protein_coding	3_noneth_egene_eth_megene
ENSG00000116396	KCNC4	1:110753965-110825722	1	110753965	110825722	protein_coding	+	protein_coding	3_noneth_egene_eth_megene
ENSG00000162777	DENND2D	1:111729796-111747157	1	111729796	111747157	protein_coding	-	protein_coding	3_noneth_egene_eth_megene
ENSG00000134245	WNT2B	1:113009163-113072787	1	113009163	113072787	protein_coding	+	protein_coding	3_noneth_egene_eth_megene
ENSG00000155363	MOV10	1:113215763-113243368	1	113215763	113243368	protein_coding	+	protein_coding	3_noneth_egene_eth_megene
ENSG00000081026	MAGI3	1:113933371-114228545	1	113933371	114228545	protein_coding	+	protein_coding	3_noneth_egene_eth_megene
ENSG00000134242	PTPN22	1:114356433-114414381	1	114356433	114414381	protein_coding	-	protein_coding	3_noneth_egene_eth_megene
ENSG00000163399	ATP1A1	1:116915290-116952883	1	116915290	116952883	protein_coding	+	protein_coding	3_noneth_egene_eth_megene
ENSG00000116874	WARS2	1:119573839-119683294	1	119573839	119683294	protein_coding	-	protein_coding	3_noneth_egene_eth_megene
ENSG00000143067	ZNF697	1:120162045-120190396	1	120162045	120190396	protein_coding	-	protein_coding	3_noneth_egene_eth_megene
ENSG00000092621	PHGDH	1:120202421-120286838	1	120202421	120286838	protein_coding	+	protein_coding	3_noneth_egene_eth_megene
ENSG00000116128	BCL9	1:147013182-147098017	1	147013182	147098017	protein_coding	+	protein_coding	3_noneth_egene_eth_megene
ENSG00000023902	PLEKHO1	1:150121373-150136916	1	150121373	150136916	protein_coding	+	protein_coding	3_noneth_egene_eth_megene
ENSG00000143420	ENSA	1:150573327-150602088	1	150573327	150602088	protein_coding	-	protein_coding	3_noneth_egene_eth_megene
ENSG00000163131	CTSS	1:150702672-150738433	1	150702672	150738433	protein_coding	-	protein_coding	3_noneth_egene_eth_megene
ENSG00000196407	THEM5	1:151819739-151826173	1	151819739	151826173	protein_coding	-	protein_coding	3_noneth_egene_eth_megene
ENSG00000143554	SLC27A3	1:153746830-153752633	1	153746830	153752633	protein_coding	+	protein_coding	3_noneth_egene_eth_megene
ENSG00000143614	GATAD2B	1:153777201-153895451	1	153777201	153895451	protein_coding	-	protein_coding	3_noneth_egene_eth_megene
ENSG00000143515	ATP8B2	1:154298029-154323783	1	154298029	154323783	protein_coding	+	protein_coding	3_noneth_egene_eth_megene
ENSG00000160710	ADAR	1:154554538-154600475	1	154554538	154600475	protein_coding	-	protein_coding	3_noneth_egene_eth_megene
ENSG00000173171	MTX1	1:155178490-155183615	1	155178490	155183615	protein_coding	+	protein_coding	3_noneth_egene_eth_megene
ENSG00000143294	PRCC	1:156720402-156770607	1	156720402	156770607	protein_coding	+	protein_coding	3_noneth_egene_eth_megene
ENSG00000187800	PEAR1	1:156863490-156886226	1	156863490	156886226	protein_coding	+	protein_coding	3_noneth_egene_eth_megene
ENSG00000163534	FCRL1	1:157764193-157789895	1	157764193	157789895	protein_coding	-	protein_coding	3_noneth_egene_eth_megene
ENSG00000143257	NR1I3	1:161199456-161208092	1	161199456	161208092	protein_coding	-	protein_coding	3_noneth_egene_eth_megene
ENSG00000132185	FCRLA	1:161676762-161684142	1	161676762	161684142	protein_coding	+	protein_coding	3_noneth_egene_eth_megene
ENSG00000143149	ALDH9A1	1:165631453-165668100	1	165631453	165668100	protein_coding	-	protein_coding	3_noneth_egene_eth_megene
ENSG00000117560	FASLG	1:172628154-172636014	1	172628154	172636014	protein_coding	+	protein_coding	3_noneth_egene_eth_megene
ENSG00000152061	RABGAP1L	1:174128548-174964445	1	174128548	174964445	protein_coding	+	protein_coding	3_noneth_egene_eth_megene
ENSG00000143207	RFWD2	1:175913967-176176629	1	175913967	176176629	protein_coding	-	protein_coding	3_noneth_egene_eth_megene
ENSG00000135837	CEP350	1:179923873-180084015	1	179923873	180084015	protein_coding	+	protein_coding	3_noneth_egene_eth_megene
ENSG00000135847	ACBD6	1:180244515-180472089	1	180244515	180472089	protein_coding	-	protein_coding	3_noneth_egene_eth_megene
ENSG00000153029	MR1	1:181003067-181031074	1	181003067	181031074	protein_coding	+	protein_coding	3_noneth_egene_eth_megene
ENSG00000116698	SMG7	1:183441351-183567381	1	183441351	183567381	protein_coding	+	protein_coding	3_noneth_egene_eth_megene
ENSG00000143344	RGL1	1:183605220-183897665	1	183605220	183897665	protein_coding	+	protein_coding	3_noneth_egene_eth_megene
ENSG00000261024	GS1-279B7.1	1:185290289-185304171	1	185290289	185304171	lincRNA	-	long_noncoding	3_noneth_egene_eth_megene
ENSG00000116711	PLA2G4A	1:186798085-186958113	1	186798085	186958113	protein_coding	+	protein_coding	3_noneth_egene_eth_megene
ENSG00000118197	DDX59	1:200593024-200639097	1	200593024	200639097	protein_coding	-	protein_coding	3_noneth_egene_eth_megene
ENSG00000198700	IPO9	1:201798269-201853422	1	201798269	201853422	protein_coding	+	protein_coding	3_noneth_egene_eth_megene
ENSG00000170075	GPR37L1	1:202091986-202102720	1	202091986	202102720	protein_coding	+	protein_coding	3_noneth_egene_eth_megene
ENSG00000133056	PIK3C2B	1:204391756-204463852	1	204391756	204463852	protein_coding	-	protein_coding	3_noneth_egene_eth_megene
ENSG00000174514	MFSD4	1:205538013-205572046	1	205538013	205572046	protein_coding	+	protein_coding	3_noneth_egene_eth_megene
ENSG00000143466	IKBKE	1:206643791-206670223	1	206643791	206670223	protein_coding	+	protein_coding	3_noneth_egene_eth_megene
ENSG00000136653	RASSF5	1:206680879-206762616	1	206680879	206762616	protein_coding	+	protein_coding	3_noneth_egene_eth_megene
ENSG00000162894	FAIM3	1:207077731-207096592	1	207077731	207096592	protein_coding	-	protein_coding	3_noneth_egene_eth_megene
ENSG00000123836	PFKFB2	1:207222801-207254369	1	207222801	207254369	protein_coding	+	protein_coding	3_noneth_egene_eth_megene
ENSG00000203710	CR1	1:207669492-207813992	1	207669492	207813992	protein_coding	+	protein_coding	3_noneth_egene_eth_megene
ENSG00000197721	CR1L	1:207818458-207911761	1	207818458	207911761	protein_coding	+	protein_coding	3_noneth_egene_eth_megene
ENSG00000054392	HHAT	1:210501596-210849638	1	210501596	210849638	protein_coding	+	protein_coding	3_noneth_egene_eth_megene
ENSG00000082512	TRAF5	1:211499957-211548288	1	211499957	211548288	protein_coding	+	protein_coding	3_noneth_egene_eth_megene
ENSG00000153363	LINC00467	1:211556145-211605878	1	211556145	211605878	processed_transcript	+	long_noncoding	3_noneth_egene_eth_megene
ENSG00000162772	ATF3	1:212738676-212794119	1	212738676	212794119	protein_coding	+	protein_coding	3_noneth_egene_eth_megene
ENSG00000152104	PTPN14	1:214522039-214725792	1	214522039	214725792	protein_coding	-	protein_coding	3_noneth_egene_eth_megene
ENSG00000143502	SUSD4	1:223394161-223537544	1	223394161	223537544	protein_coding	-	protein_coding	3_noneth_egene_eth_megene
ENSG00000143786	CNIH3	1:224622362-224928251	1	224622362	224928251	protein_coding	+	protein_coding	3_noneth_egene_eth_megene
ENSG00000185842	DNAH14	1:225083964-225586996	1	225083964	225586996	protein_coding	+	protein_coding	3_noneth_egene_eth_megene
ENSG00000143815	LBR	1:225589204-225616627	1	225589204	225616627	protein_coding	-	protein_coding	3_noneth_egene_eth_megene
ENSG00000143742	SRP9	1:225965531-225978168	1	225965531	225978168	protein_coding	+	protein_coding	3_noneth_egene_eth_megene
ENSG00000143772	ITPKB	1:226819391-226927024	1	226819391	226927024	protein_coding	-	protein_coding	3_noneth_egene_eth_megene
ENSG00000143776	CDC42BPA	1:227177566-227506175	1	227177566	227506175	protein_coding	-	protein_coding	3_noneth_egene_eth_megene
ENSG00000154358	OBSCN	1:228395831-228566577	1	228395831	228566577	protein_coding	+	protein_coding	3_noneth_egene_eth_megene
ENSG00000154370	TRIM11	1:228581374-228594541	1	228581374	228594541	protein_coding	-	protein_coding	3_noneth_egene_eth_megene
ENSG00000116574	RHOU	1:228870824-228882416	1	228870824	228882416	protein_coding	+	protein_coding	3_noneth_egene_eth_megene
ENSG00000143641	GALNT2	1:230193536-230417870	1	230193536	230417870	protein_coding	+	protein_coding	3_noneth_egene_eth_megene
ENSG00000135749	PCNXL2	1:233119181-233431459	1	233119181	233431459	protein_coding	-	protein_coding	3_noneth_egene_eth_megene
ENSG00000238005	RP11-443B7.1	1:235093089-235105809	1	235093089	235105809	lincRNA	-	long_noncoding	3_noneth_egene_eth_megene
ENSG00000173726	TOMM20	1:235272651-235292251	1	235272651	235292251	protein_coding	-	protein_coding	3_noneth_egene_eth_megene
ENSG00000143669	LYST	1:235824341-236046940	1	235824341	236046940	protein_coding	-	protein_coding	3_noneth_egene_eth_megene
ENSG00000116962	NID1	1:236139130-236228462	1	236139130	236228462	protein_coding	-	protein_coding	3_noneth_egene_eth_megene
ENSG00000077585	GPR137B	1:236305832-236385165	1	236305832	236385165	protein_coding	+	protein_coding	3_noneth_egene_eth_megene
ENSG00000119285	HEATR1	1:236712305-236767804	1	236712305	236767804	protein_coding	-	protein_coding	3_noneth_egene_eth_megene
ENSG00000233355	CHRM3-AS2	1:239866684-239893765	1	239866684	239893765	processed_transcript	-	long_noncoding	3_noneth_egene_eth_megene
ENSG00000174371	EXO1	1:242011269-242058450	1	242011269	242058450	protein_coding	+	protein_coding	3_noneth_egene_eth_megene
ENSG00000121644	DESI2	1:244816237-244872335	1	244816237	244872335	protein_coding	+	protein_coding	3_noneth_egene_eth_megene
ENSG00000162711	NLRP3	1:247579458-247612410	1	247579458	247612410	protein_coding	+	protein_coding	3_noneth_egene_eth_megene
ENSG00000134321	RSAD2	2:7005937-7038370	2	7005937	7038370	protein_coding	+	protein_coding	3_noneth_egene_eth_megene
ENSG00000151692	RNF144A	2:7057523-7208417	2	7057523	7208417	protein_coding	+	protein_coding	3_noneth_egene_eth_megene
ENSG00000223884	AC019048.1	2:7202858-7218011	2	7202858	7218011	antisense	-	long_noncoding	3_noneth_egene_eth_megene
ENSG00000151693	ASAP2	2:9346894-9545812	2	9346894	9545812	protein_coding	+	protein_coding	3_noneth_egene_eth_megene
ENSG00000119185	ITGB1BP1	2:9543604-9563676	2	9543604	9563676	protein_coding	-	protein_coding	3_noneth_egene_eth_megene
ENSG00000119203	CPSF3	2:9563697-9613230	2	9563697	9613230	protein_coding	+	protein_coding	3_noneth_egene_eth_megene
ENSG00000134324	LPIN1	2:11817721-11967535	2	11817721	11967535	protein_coding	+	protein_coding	3_noneth_egene_eth_megene
ENSG00000198399	ITSN2	2:24425733-24583583	2	24425733	24583583	protein_coding	-	protein_coding	3_noneth_egene_eth_megene
ENSG00000173567	GPR113	2:26531041-26569685	2	26531041	26569685	protein_coding	-	protein_coding	3_noneth_egene_eth_megene
ENSG00000115155	OTOF	2:26680071-26781566	2	26680071	26781566	protein_coding	-	protein_coding	3_noneth_egene_eth_megene
ENSG00000013016	EHD3	2:31456880-31492313	2	31456880	31492313	protein_coding	+	protein_coding	3_noneth_egene_eth_megene
ENSG00000218739	CEBPZ-AS1	2:37423631-37443336	2	37423631	37443336	protein_coding	+	protein_coding	3_noneth_egene_eth_megene
ENSG00000003509	NDUFAF7	2:37458774-37480546	2	37458774	37480546	protein_coding	+	protein_coding	3_noneth_egene_eth_megene
ENSG00000115841	RMDN2	2:38150330-38294285	2	38150330	38294285	protein_coding	+	protein_coding	3_noneth_egene_eth_megene
ENSG00000011566	MAP4K3	2:39476407-39664453	2	39476407	39664453	protein_coding	-	protein_coding	3_noneth_egene_eth_megene
ENSG00000183023	SLC8A1	2:40324410-40838193	2	40324410	40838193	protein_coding	-	protein_coding	3_noneth_egene_eth_megene
ENSG00000057935	MTA3	2:42721709-42984087	2	42721709	42984087	protein_coding	+	protein_coding	3_noneth_egene_eth_megene
ENSG00000162882	HAAO	2:42994229-43019733	2	42994229	43019733	protein_coding	-	protein_coding	3_noneth_egene_eth_megene
ENSG00000143919	CAMKMT	2:44589089-44999731	2	44589089	44999731	protein_coding	+	protein_coding	3_noneth_egene_eth_megene
ENSG00000171132	PRKCE	2:45878484-46415129	2	45878484	46415129	protein_coding	+	protein_coding	3_noneth_egene_eth_megene
ENSG00000116016	EPAS1	2:46520806-46613836	2	46520806	46613836	protein_coding	+	protein_coding	3_noneth_egene_eth_megene
ENSG00000115355	CCDC88A	2:55514978-55647057	2	55514978	55647057	protein_coding	-	protein_coding	3_noneth_egene_eth_megene
ENSG00000240401	AC012358.8	2:55535628-55573185	2	55535628	55573185	antisense	+	long_noncoding	3_noneth_egene_eth_megene
ENSG00000028116	VRK2	2:58134786-58387055	2	58134786	58387055	protein_coding	+	protein_coding	3_noneth_egene_eth_megene
ENSG00000119866	BCL11A	2:60678302-60780702	2	60678302	60780702	protein_coding	-	protein_coding	3_noneth_egene_eth_megene
ENSG00000225889	AC074289.1	2:64370373-64479993	2	64370373	64479993	antisense	+	long_noncoding	3_noneth_egene_eth_megene
ENSG00000179833	SERTAD2	2:64858755-64978139	2	64858755	64978139	protein_coding	-	protein_coding	3_noneth_egene_eth_megene
ENSG00000115902	SLC1A4	2:65215611-65250999	2	65215611	65250999	protein_coding	+	protein_coding	3_noneth_egene_eth_megene
ENSG00000087338	GMCL1	2:70056774-70108528	2	70056774	70108528	protein_coding	+	protein_coding	3_noneth_egene_eth_megene
ENSG00000144043	TEX261	2:71213068-71222075	2	71213068	71222075	protein_coding	-	protein_coding	3_noneth_egene_eth_megene
ENSG00000124374	PAIP2B	2:71409869-71454213	2	71409869	71454213	protein_coding	-	protein_coding	3_noneth_egene_eth_megene
ENSG00000075292	ZNF638	2:71503691-71662199	2	71503691	71662199	protein_coding	+	protein_coding	3_noneth_egene_eth_megene
ENSG00000124356	STAMBP	2:74056086-74100786	2	74056086	74100786	protein_coding	+	protein_coding	3_noneth_egene_eth_megene
ENSG00000204843	DCTN1	2:74588281-74619214	2	74588281	74619214	protein_coding	-	protein_coding	3_noneth_egene_eth_megene
ENSG00000115289	PCGF1	2:74732170-74735707	2	74732170	74735707	protein_coding	-	protein_coding	3_noneth_egene_eth_megene
ENSG00000159374	M1AP	2:74785010-74875465	2	74785010	74875465	protein_coding	-	protein_coding	3_noneth_egene_eth_megene
ENSG00000135622	SEMA4F	2:74881355-74909186	2	74881355	74909186	protein_coding	+	protein_coding	3_noneth_egene_eth_megene
ENSG00000186854	TRABD2A	2:85048774-85134132	2	85048774	85134132	protein_coding	-	protein_coding	3_noneth_egene_eth_megene
ENSG00000168899	VAMP5	2:85811531-85820535	2	85811531	85820535	protein_coding	+	protein_coding	3_noneth_egene_eth_megene
ENSG00000115525	ST3GAL5	2:86066267-86116137	2	86066267	86116137	protein_coding	-	protein_coding	3_noneth_egene_eth_megene
ENSG00000115561	CHMP3	2:86730554-86948245	2	86730554	86948245	protein_coding	-	protein_coding	3_noneth_egene_eth_megene
ENSG00000231486	AC096579.7	2:89130700-89165653	2	89130700	89165653	processed_transcript	-	long_noncoding	3_noneth_egene_eth_megene
ENSG00000144028	SNRNP200	2:96940074-96971297	2	96940074	96971297	protein_coding	-	protein_coding	3_noneth_egene_eth_megene
ENSG00000158158	CNNM4	2:97426639-97477628	2	97426639	97477628	protein_coding	+	protein_coding	3_noneth_egene_eth_megene
ENSG00000168763	CNNM3	2:97481982-97499648	2	97481982	97499648	protein_coding	+	protein_coding	3_noneth_egene_eth_megene
ENSG00000135945	REV1	2:100016938-100106497	2	100016938	100106497	protein_coding	-	protein_coding	3_noneth_egene_eth_megene
ENSG00000144218	AFF3	2:100162323-100759201	2	100162323	100759201	protein_coding	-	protein_coding	3_noneth_egene_eth_megene
ENSG00000115641	FHL2	2:105974169-106054970	2	105974169	106054970	protein_coding	-	protein_coding	3_noneth_egene_eth_megene
ENSG00000144152	FBLN7	2:112895962-112945791	2	112895962	112945791	protein_coding	+	protein_coding	3_noneth_egene_eth_megene
ENSG00000144130	NT5DC4	2:113479063-113500456	2	113479063	113500456	protein_coding	+	protein_coding	3_noneth_egene_eth_megene
ENSG00000136689	IL1RN	2:113864791-113891593	2	113864791	113891593	protein_coding	+	protein_coding	3_noneth_egene_eth_megene
ENSG00000115107	STEAP3	2:119981384-120023228	2	119981384	120023228	protein_coding	+	protein_coding	3_noneth_egene_eth_megene
ENSG00000136717	BIN1	2:127805603-127864931	2	127805603	127864931	protein_coding	-	protein_coding	3_noneth_egene_eth_megene
ENSG00000169967	MAP3K2	2:128056306-128146041	2	128056306	128146041	protein_coding	-	protein_coding	3_noneth_egene_eth_megene
ENSG00000136709	WDR33	2:128458596-128568761	2	128458596	128568761	protein_coding	-	protein_coding	3_noneth_egene_eth_megene
ENSG00000136720	HS6ST1	2:128994290-129076151	2	128994290	129076151	protein_coding	-	protein_coding	3_noneth_egene_eth_megene
ENSG00000136002	ARHGEF4	2:131594489-131804836	2	131594489	131804836	protein_coding	+	protein_coding	3_noneth_egene_eth_megene
ENSG00000152117	AC093838.4	2:132250386-132279146	2	132250386	132279146	pseudogene	+	pseudogene	3_noneth_egene_eth_megene
ENSG00000152127	MGAT5	2:134877554-135212192	2	134877554	135212192	protein_coding	+	protein_coding	3_noneth_egene_eth_megene
ENSG00000150540	HNMT	2:138721590-138773930	2	138721590	138773930	protein_coding	+	protein_coding	3_noneth_egene_eth_megene
ENSG00000075884	ARHGAP15	2:143848931-144525921	2	143848931	144525921	protein_coding	+	protein_coding	3_noneth_egene_eth_megene
ENSG00000121964	GTDC1	2:144695635-145090135	2	144695635	145090135	protein_coding	-	protein_coding	3_noneth_egene_eth_megene
ENSG00000115145	STAM2	2:152973315-153032506	2	152973315	153032506	protein_coding	-	protein_coding	3_noneth_egene_eth_megene
ENSG00000115170	ACVR1	2:158592958-158732374	2	158592958	158732374	protein_coding	-	protein_coding	3_noneth_egene_eth_megene
ENSG00000226266	AC009961.3	2:160527219-160568946	2	160527219	160568946	lincRNA	-	long_noncoding	3_noneth_egene_eth_megene
ENSG00000144290	SLC4A10	2:162280843-162841792	2	162280843	162841792	protein_coding	+	protein_coding	3_noneth_egene_eth_megene
ENSG00000153253	SCN3A	2:165944032-166060577	2	165944032	166060577	protein_coding	-	protein_coding	3_noneth_egene_eth_megene
ENSG00000115806	GORASP2	2:171784974-171823639	2	171784974	171823639	protein_coding	+	protein_coding	3_noneth_egene_eth_megene
ENSG00000172878	METAP1D	2:172864490-172947158	2	172864490	172947158	protein_coding	+	protein_coding	3_noneth_egene_eth_megene
ENSG00000091409	ITGA6	2:173292082-173371181	2	173292082	173371181	protein_coding	+	protein_coding	3_noneth_egene_eth_megene
ENSG00000237798	AC010894.5	2:175439955-175452454	2	175439955	175452454	antisense	+	long_noncoding	3_noneth_egene_eth_megene
ENSG00000079156	OSBPL6	2:179059208-179264160	2	179059208	179264160	protein_coding	+	protein_coding	3_noneth_egene_eth_megene
ENSG00000163492	CCDC141	2:179694484-179914813	2	179694484	179914813	protein_coding	-	protein_coding	3_noneth_egene_eth_megene
ENSG00000064989	CALCRL	2:188207856-188313187	2	188207856	188313187	protein_coding	-	protein_coding	3_noneth_egene_eth_megene
ENSG00000187699	C2orf88	2:190744335-191068210	2	190744335	191068210	protein_coding	+	protein_coding	3_noneth_egene_eth_megene
ENSG00000115415	STAT1	2:191829084-191885686	2	191829084	191885686	protein_coding	-	protein_coding	3_noneth_egene_eth_megene
ENSG00000128641	MYO1B	2:192109911-192290115	2	192109911	192290115	protein_coding	+	protein_coding	3_noneth_egene_eth_megene
ENSG00000138411	HECW2	2:197059094-197458416	2	197059094	197458416	protein_coding	-	protein_coding	3_noneth_egene_eth_megene
ENSG00000144395	CCDC150	2:197504278-197628214	2	197504278	197628214	protein_coding	+	protein_coding	3_noneth_egene_eth_megene
ENSG00000196141	SPATS2L	2:201170604-201346986	2	201170604	201346986	protein_coding	+	protein_coding	3_noneth_egene_eth_megene
ENSG00000138443	ABI2	2:204192942-204312446	2	204192942	204312446	protein_coding	+	protein_coding	3_noneth_egene_eth_megene
ENSG00000173166	RAPH1	2:204259068-204400133	2	204259068	204400133	protein_coding	-	protein_coding	3_noneth_egene_eth_megene
ENSG00000178562	CD28	2:204571198-204603635	2	204571198	204603635	protein_coding	+	protein_coding	3_noneth_egene_eth_megene
ENSG00000114948	ADAM23	2:207308263-207485851	2	207308263	207485851	protein_coding	+	protein_coding	3_noneth_egene_eth_megene
ENSG00000144407	PTH2R	2:209224438-209719227	2	209224438	209719227	protein_coding	+	protein_coding	3_noneth_egene_eth_megene
ENSG00000078018	MAP2	2:210288782-210598842	2	210288782	210598842	protein_coding	+	protein_coding	3_noneth_egene_eth_megene
ENSG00000138363	ATIC	2:216176540-216214487	2	216176540	216214487	protein_coding	+	protein_coding	3_noneth_egene_eth_megene
ENSG00000118242	MREG	2:216809213-216898819	2	216809213	216898819	protein_coding	-	protein_coding	3_noneth_egene_eth_megene
ENSG00000138375	SMARCAL1	2:217277137-217347776	2	217277137	217347776	protein_coding	+	protein_coding	3_noneth_egene_eth_megene
ENSG00000079308	TNS1	2:218664512-218867718	2	218664512	218867718	protein_coding	-	protein_coding	3_noneth_egene_eth_megene
ENSG00000188282	RUFY4	2:218899683-218955304	2	218899683	218955304	protein_coding	+	protein_coding	3_noneth_egene_eth_megene
ENSG00000115649	CNPPD1	2:220036619-220042828	2	220036619	220042828	protein_coding	-	protein_coding	3_noneth_egene_eth_megene
ENSG00000198925	ATG9A	2:220074494-220094439	2	220074494	220094439	protein_coding	-	protein_coding	3_noneth_egene_eth_megene
ENSG00000115661	STK16	2:220110177-220115059	2	220110177	220115059	protein_coding	+	protein_coding	3_noneth_egene_eth_megene
ENSG00000163082	SGPP2	2:223289236-223425667	2	223289236	223425667	protein_coding	+	protein_coding	3_noneth_egene_eth_megene
ENSG00000085449	WDFY1	2:224720433-224810104	2	224720433	224810104	protein_coding	-	protein_coding	3_noneth_egene_eth_megene
ENSG00000135905	DOCK10	2:225629807-225907162	2	225629807	225907162	protein_coding	-	protein_coding	3_noneth_egene_eth_megene
ENSG00000144468	RHBDD1	2:227700297-227863931	2	227700297	227863931	protein_coding	+	protein_coding	3_noneth_egene_eth_megene
ENSG00000168958	MFF	2:228189867-228222550	2	228189867	228222550	protein_coding	+	protein_coding	3_noneth_egene_eth_megene
ENSG00000173744	AGFG1	2:228336868-228425930	2	228336868	228425930	protein_coding	+	protein_coding	3_noneth_egene_eth_megene
ENSG00000079263	SP140	2:231067826-231223762	2	231067826	231223762	protein_coding	+	protein_coding	3_noneth_egene_eth_megene
ENSG00000135916	ITM2C	2:231729354-231743963	2	231729354	231743963	protein_coding	+	protein_coding	3_noneth_egene_eth_megene
ENSG00000144535	DIS3L2	2:232825955-233209060	2	232825955	233209060	protein_coding	+	protein_coding	3_noneth_egene_eth_megene
ENSG00000077044	DGKD	2:234263153-234380750	2	234263153	234380750	protein_coding	+	protein_coding	3_noneth_egene_eth_megene
ENSG00000085982	USP40	2:234384166-234475428	2	234384166	234475428	protein_coding	-	protein_coding	3_noneth_egene_eth_megene
ENSG00000231682	AC097713.4	2:235353234-235363239	2	235353234	235363239	lincRNA	-	long_noncoding	3_noneth_egene_eth_megene
ENSG00000178752	FAM132B	2:239067623-239077541	2	239067623	239077541	protein_coding	+	protein_coding	3_noneth_egene_eth_megene
ENSG00000065802	ASB1	2:239335383-239360891	2	239335383	239360891	protein_coding	+	protein_coding	3_noneth_egene_eth_megene
ENSG00000144504	ANKMY1	2:241418839-241508626	2	241418839	241508626	protein_coding	-	protein_coding	3_noneth_egene_eth_megene
ENSG00000142327	RNPEPL1	2:241505221-241520789	2	241505221	241520789	protein_coding	+	protein_coding	3_noneth_egene_eth_megene
ENSG00000162804	SNED1	2:241938255-242034983	2	241938255	242034983	protein_coding	+	protein_coding	3_noneth_egene_eth_megene
ENSG00000115685	PPP1R7	2:242088991-242123067	2	242088991	242123067	protein_coding	+	protein_coding	3_noneth_egene_eth_megene
ENSG00000180902	D2HGDH	2:242673994-242708231	2	242673994	242708231	protein_coding	+	protein_coding	3_noneth_egene_eth_megene
ENSG00000144455	SUMF1	3:3742498-4508965	3	3742498	4508965	protein_coding	-	protein_coding	3_noneth_egene_eth_megene
ENSG00000150995	ITPR1	3:4535032-4889524	3	4535032	4889524	protein_coding	+	protein_coding	3_noneth_egene_eth_megene
ENSG00000070950	RAD18	3:8817088-9005457	3	8817088	9005457	protein_coding	-	protein_coding	3_noneth_egene_eth_megene
ENSG00000196220	SRGAP3	3:9022275-9404737	3	9022275	9404737	protein_coding	-	protein_coding	3_noneth_egene_eth_megene
ENSG00000171148	TADA3	3:9821544-9834695	3	9821544	9834695	protein_coding	-	protein_coding	3_noneth_egene_eth_megene
ENSG00000254999	BRK1	3:10157276-10168874	3	10157276	10168874	protein_coding	+	protein_coding	3_noneth_egene_eth_megene
ENSG00000134086	VHL	3:10182692-10193904	3	10182692	10193904	protein_coding	+	protein_coding	3_noneth_egene_eth_megene
ENSG00000157014	TATDN2	3:10289707-10322902	3	10289707	10322902	protein_coding	+	protein_coding	3_noneth_egene_eth_megene
ENSG00000157020	SEC13	3:10334815-10362862	3	10334815	10362862	protein_coding	-	protein_coding	3_noneth_egene_eth_megene
ENSG00000131378	RFTN1	3:16355081-16555533	3	16355081	16555533	protein_coding	-	protein_coding	3_noneth_egene_eth_megene
ENSG00000131374	TBC1D5	3:17198654-18486309	3	17198654	18486309	protein_coding	-	protein_coding	3_noneth_egene_eth_megene
ENSG00000228956	AC144521.1	3:18486516-18959184	3	18486516	18959184	processed_transcript	+	long_noncoding	3_noneth_egene_eth_megene
ENSG00000170142	UBE2E1	3:23847394-23932807	3	23847394	23932807	protein_coding	+	protein_coding	3_noneth_egene_eth_megene
ENSG00000174738	NR1D2	3:23986751-24022109	3	23986751	24022109	protein_coding	+	protein_coding	3_noneth_egene_eth_megene
ENSG00000187118	CMC1	3:28283075-28366633	3	28283075	28366633	protein_coding	+	protein_coding	3_noneth_egene_eth_megene
ENSG00000163527	STT3B	3:31574130-31679112	3	31574130	31679112	protein_coding	+	protein_coding	3_noneth_egene_eth_megene
ENSG00000144645	OSBPL10	3:31699382-32119072	3	31699382	32119072	protein_coding	-	protein_coding	3_noneth_egene_eth_megene
ENSG00000170266	GLB1	3:33038100-33138722	3	33038100	33138722	protein_coding	-	protein_coding	3_noneth_egene_eth_megene
ENSG00000170275	CRTAP	3:33155471-33189265	3	33155471	33189265	protein_coding	+	protein_coding	3_noneth_egene_eth_megene
ENSG00000093167	LRRFIP2	3:37094117-37225180	3	37094117	37225180	protein_coding	-	protein_coding	3_noneth_egene_eth_megene
ENSG00000168026	TTC21A	3:39149152-39180394	3	39149152	39180394	protein_coding	+	protein_coding	3_noneth_egene_eth_megene
ENSG00000114812	VIPR1	3:42530791-42579059	3	42530791	42579059	protein_coding	+	protein_coding	3_noneth_egene_eth_megene
ENSG00000179152	TCAIM	3:44379611-44450943	3	44379611	44450943	protein_coding	+	protein_coding	3_noneth_egene_eth_megene
ENSG00000144791	LIMD1	3:45596886-45727830	3	45596886	45727830	protein_coding	+	protein_coding	3_noneth_egene_eth_megene
ENSG00000173585	CCR9	3:45927996-45944667	3	45927996	45944667	protein_coding	+	protein_coding	3_noneth_egene_eth_megene
ENSG00000163820	FYCO1	3:45959396-46037316	3	45959396	46037316	protein_coding	-	protein_coding	3_noneth_egene_eth_megene
ENSG00000172215	CXCR6	3:45982425-45989845	3	45982425	45989845	protein_coding	+	protein_coding	3_noneth_egene_eth_megene
ENSG00000223552	RP11-24F11.2	3:46406446-46448550	3	46406446	46448550	antisense	-	long_noncoding	3_noneth_egene_eth_megene
ENSG00000160791	CCR5	3:46411633-46417697	3	46411633	46417697	protein_coding	+	protein_coding	3_noneth_egene_eth_megene
ENSG00000121797	CCRL2	3:46448654-46454488	3	46448654	46454488	protein_coding	+	protein_coding	3_noneth_egene_eth_megene
ENSG00000164054	SHISA5	3:48509197-48542259	3	48509197	48542259	protein_coding	-	protein_coding	3_noneth_egene_eth_megene
ENSG00000114395	CYB561D2	3:50388126-50395891	3	50388126	50395891	protein_coding	+	protein_coding	3_noneth_egene_eth_megene
ENSG00000145041	VPRBP	3:51433298-51534010	3	51433298	51534010	protein_coding	-	protein_coding	3_noneth_egene_eth_megene
ENSG00000164080	RAD54L2	3:51575160-51702683	3	51575160	51702683	protein_coding	+	protein_coding	3_noneth_egene_eth_megene
ENSG00000041880	PARP3	3:51976361-51982883	3	51976361	51982883	protein_coding	+	protein_coding	3_noneth_egene_eth_megene
ENSG00000010322	NISCH	3:52489134-52527087	3	52489134	52527087	protein_coding	+	protein_coding	3_noneth_egene_eth_megene
ENSG00000163935	SFMBT1	3:52937588-53080766	3	52937588	53080766	protein_coding	-	protein_coding	3_noneth_egene_eth_megene
ENSG00000163931	TKT	3:53258723-53290068	3	53258723	53290068	protein_coding	-	protein_coding	3_noneth_egene_eth_megene
ENSG00000157445	CACNA2D3	3:54156574-55108584	3	54156574	55108584	protein_coding	+	protein_coding	3_noneth_egene_eth_megene
ENSG00000163946	FAM208A	3:56654161-56717265	3	56654161	56717265	protein_coding	-	protein_coding	3_noneth_egene_eth_megene
ENSG00000163947	ARHGEF3	3:56761446-57113357	3	56761446	57113357	protein_coding	-	protein_coding	3_noneth_egene_eth_megene
ENSG00000163681	SLMAP	3:57741177-57914895	3	57741177	57914895	protein_coding	+	protein_coding	3_noneth_egene_eth_megene
ENSG00000114861	FOXP1	3:71003844-71633140	3	71003844	71633140	protein_coding	-	protein_coding	3_noneth_egene_eth_megene
ENSG00000241163	LINC00877	3:72084451-72291716	3	72084451	72291716	lincRNA	-	long_noncoding	3_noneth_egene_eth_megene
ENSG00000114480	GBE1	3:81538850-81811312	3	81538850	81811312	protein_coding	-	protein_coding	3_noneth_egene_eth_megene
ENSG00000168386	FILIP1L	3:99548985-99833357	3	99548985	99833357	protein_coding	-	protein_coding	3_noneth_egene_eth_megene
ENSG00000036054	TBC1D23	3:99979844-100044095	3	99979844	100044095	protein_coding	+	protein_coding	3_noneth_egene_eth_megene
ENSG00000271856	RP11-861A13.4	3:107844668-107857457	3	107844668	107857457	lincRNA	+	long_noncoding	3_noneth_egene_eth_megene
ENSG00000163519	TRAT1	3:108541545-108573852	3	108541545	108573852	protein_coding	+	protein_coding	3_noneth_egene_eth_megene
ENSG00000144824	PHLDB2	3:111451344-111695364	3	111451344	111695364	protein_coding	+	protein_coding	3_noneth_egene_eth_megene
ENSG00000186265	BTLA	3:112182815-112218408	3	112182815	112218408	protein_coding	-	protein_coding	3_noneth_egene_eth_megene
ENSG00000163611	SPICE1	3:113161565-113234034	3	113161565	113234034	protein_coding	-	protein_coding	3_noneth_egene_eth_megene
ENSG00000144843	ADPRH	3:119298115-119308792	3	119298115	119308792	protein_coding	+	protein_coding	3_noneth_egene_eth_megene
ENSG00000163430	FSTL1	3:120111140-120170100	3	120111140	120170100	protein_coding	-	protein_coding	3_noneth_egene_eth_megene
ENSG00000180353	HCLS1	3:121350246-121379774	3	121350246	121379774	protein_coding	-	protein_coding	3_noneth_egene_eth_megene
ENSG00000145088	EAF2	3:121554030-121605373	3	121554030	121605373	protein_coding	+	protein_coding	3_noneth_egene_eth_megene
ENSG00000114013	CD86	3:121774213-121839983	3	121774213	121839983	protein_coding	+	protein_coding	3_noneth_egene_eth_megene
ENSG00000121552	CSTA	3:122044091-122060819	3	122044091	122060819	protein_coding	+	protein_coding	3_noneth_egene_eth_megene
ENSG00000169087	HSPBAP1	3:122458846-122512671	3	122458846	122512671	protein_coding	-	protein_coding	3_noneth_egene_eth_megene
ENSG00000160145	KALRN	3:123798870-124445172	3	123798870	124445172	protein_coding	+	protein_coding	3_noneth_egene_eth_megene
ENSG00000173706	HEG1	3:124684554-124774802	3	124684554	124774802	protein_coding	-	protein_coding	3_noneth_egene_eth_megene
ENSG00000159685	CHCHD6	3:126423063-126679249	3	126423063	126679249	protein_coding	+	protein_coding	3_noneth_egene_eth_megene
ENSG00000114554	PLXNA1	3:126707437-126756235	3	126707437	126756235	protein_coding	+	protein_coding	3_noneth_egene_eth_megene
ENSG00000132394	EEFSEC	3:127872297-128127485	3	127872297	128127485	protein_coding	+	protein_coding	3_noneth_egene_eth_megene
ENSG00000163902	RPN1	3:128338817-128399918	3	128338817	128399918	protein_coding	-	protein_coding	3_noneth_egene_eth_megene
ENSG00000114656	KIAA1257	3:128628709-128721533	3	128628709	128721533	protein_coding	-	protein_coding	3_noneth_egene_eth_megene
ENSG00000004399	PLXND1	3:129274018-129325661	3	129274018	129325661	protein_coding	-	protein_coding	3_noneth_egene_eth_megene
ENSG00000196455	PIK3R4	3:130397779-130465673	3	130397779	130465673	protein_coding	-	protein_coding	3_noneth_egene_eth_megene
ENSG00000198585	NUDT16	3:131100515-131107674	3	131100515	131107674	protein_coding	+	protein_coding	3_noneth_egene_eth_megene
ENSG00000118007	STAG1	3:136055077-136471220	3	136055077	136471220	protein_coding	-	protein_coding	3_noneth_egene_eth_megene
ENSG00000158092	NCK1	3:136581050-136668665	3	136581050	136668665	protein_coding	+	protein_coding	3_noneth_egene_eth_megene
ENSG00000158186	MRAS	3:138066539-138124375	3	138066539	138124375	protein_coding	+	protein_coding	3_noneth_egene_eth_megene
ENSG00000163751	CPA3	3:148583043-148614983	3	148583043	148614983	protein_coding	+	protein_coding	3_noneth_egene_eth_megene
ENSG00000181788	SIAH2	3:150458914-150481264	3	150458914	150481264	protein_coding	-	protein_coding	3_noneth_egene_eth_megene
ENSG00000144893	MED12L	3:150803484-151154860	3	150803484	151154860	protein_coding	+	protein_coding	3_noneth_egene_eth_megene
ENSG00000196549	MME	3:154741913-154901497	3	154741913	154901497	protein_coding	+	protein_coding	3_noneth_egene_eth_megene
ENSG00000118855	MFSD1	3:158449987-158547508	3	158449987	158547508	protein_coding	+	protein_coding	3_noneth_egene_eth_megene
ENSG00000163536	SERPINI1	3:167453031-167543356	3	167453031	167543356	protein_coding	+	protein_coding	3_noneth_egene_eth_megene
ENSG00000173905	GOLIM4	3:167726465-167813763	3	167726465	167813763	protein_coding	-	protein_coding	3_noneth_egene_eth_megene
ENSG00000154310	TNIK	3:170779128-171178197	3	170779128	171178197	protein_coding	-	protein_coding	3_noneth_egene_eth_megene
ENSG00000075651	PLD1	3:171318195-171528740	3	171318195	171528740	protein_coding	-	protein_coding	3_noneth_egene_eth_megene
ENSG00000177694	NAALADL2	3:174156363-175523428	3	174156363	175523428	protein_coding	+	protein_coding	3_noneth_egene_eth_megene
ENSG00000172578	KLHL6	3:183205319-183273477	3	183205319	183273477	protein_coding	-	protein_coding	3_noneth_egene_eth_megene
ENSG00000163872	YEATS2	3:183415606-183530413	3	183415606	183530413	protein_coding	+	protein_coding	3_noneth_egene_eth_megene
ENSG00000175193	PARL	3:183547173-183602721	3	183547173	183602721	protein_coding	-	protein_coding	3_noneth_egene_eth_megene
ENSG00000114867	EIF4G1	3:184032283-184053146	3	184032283	184053146	protein_coding	+	protein_coding	3_noneth_egene_eth_megene
ENSG00000156931	VPS8	3:184529931-184770402	3	184529931	184770402	protein_coding	+	protein_coding	3_noneth_egene_eth_megene
ENSG00000073803	MAP3K13	3:185000729-185206885	3	185000729	185206885	protein_coding	+	protein_coding	3_noneth_egene_eth_megene
ENSG00000073792	IGF2BP2	3:185361527-185542844	3	185361527	185542844	protein_coding	-	protein_coding	3_noneth_egene_eth_megene
ENSG00000073849	ST6GAL1	3:186648274-186796341	3	186648274	186796341	protein_coding	+	protein_coding	3_noneth_egene_eth_megene
ENSG00000041802	LSG1	3:194361517-194393206	3	194361517	194393206	protein_coding	-	protein_coding	3_noneth_egene_eth_megene
ENSG00000173950	XXYLT1	3:194789008-194991896	3	194789008	194991896	protein_coding	-	protein_coding	3_noneth_egene_eth_megene
ENSG00000061938	TNK2	3:195590235-195638816	3	195590235	195638816	protein_coding	-	protein_coding	3_noneth_egene_eth_megene
ENSG00000163964	PIGX	3:196366646-196462878	3	196366646	196462878	protein_coding	+	protein_coding	3_noneth_egene_eth_megene
ENSG00000161267	BDH1	3:197236654-197300194	3	197236654	197300194	protein_coding	-	protein_coding	3_noneth_egene_eth_megene
ENSG00000145016	KIAA0226	3:197398264-197476598	3	197398264	197476598	protein_coding	-	protein_coding	3_noneth_egene_eth_megene
ENSG00000185621	LMLN	3:197687071-197770591	3	197687071	197770591	protein_coding	+	protein_coding	3_noneth_egene_eth_megene
ENSG00000198155	ZNF876P	4:206399-249774	4	206399	249774	pseudogene	+	pseudogene	3_noneth_egene_eth_megene
ENSG00000196810	CTBP1-AS2	4:1243088-1282079	4	1243088	1282079	antisense	+	long_noncoding	3_noneth_egene_eth_megene
ENSG00000185049	NELFA	4:1984441-2043630	4	1984441	2043630	protein_coding	-	protein_coding	3_noneth_egene_eth_megene
ENSG00000130997	POLN	4:2073645-2243848	4	2073645	2243848	protein_coding	-	protein_coding	3_noneth_egene_eth_megene
ENSG00000159733	ZFYVE28	4:2271309-2420390	4	2271309	2420390	protein_coding	-	protein_coding	3_noneth_egene_eth_megene
ENSG00000087274	ADD1	4:2845584-2931803	4	2845584	2931803	protein_coding	+	protein_coding	3_noneth_egene_eth_megene
ENSG00000087269	NOP14	4:2939660-2965112	4	2939660	2965112	protein_coding	-	protein_coding	3_noneth_egene_eth_megene
ENSG00000197386	HTT	4:3076408-3245676	4	3076408	3245676	protein_coding	+	protein_coding	3_noneth_egene_eth_megene
ENSG00000175920	DOK7	4:3465033-3503200	4	3465033	3503200	protein_coding	+	protein_coding	3_noneth_egene_eth_megene
ENSG00000247708	STX18-AS1	4:4543858-4712665	4	4543858	4712665	antisense	+	long_noncoding	3_noneth_egene_eth_megene
ENSG00000170871	KIAA0232	4:6783102-6885897	4	6783102	6885897	protein_coding	+	protein_coding	3_noneth_egene_eth_megene
ENSG00000132405	TBC1D14	4:6910969-7034845	4	6910969	7034845	protein_coding	+	protein_coding	3_noneth_egene_eth_megene
ENSG00000087008	ACOX3	4:8368009-8442450	4	8368009	8442450	protein_coding	-	protein_coding	3_noneth_egene_eth_megene
ENSG00000002587	HS3ST1	4:11394774-11431389	4	11394774	11431389	protein_coding	-	protein_coding	3_noneth_egene_eth_megene
ENSG00000118564	FBXL5	4:15606162-15683302	4	15606162	15683302	protein_coding	-	protein_coding	3_noneth_egene_eth_megene
ENSG00000237765	FAM200B	4:15683285-15707188	4	15683285	15707188	protein_coding	+	protein_coding	3_noneth_egene_eth_megene
ENSG00000004468	CD38	4:15779898-15854853	4	15779898	15854853	protein_coding	+	protein_coding	3_noneth_egene_eth_megene
ENSG00000137441	FGFBP2	4:15961866-15970932	4	15961866	15970932	protein_coding	-	protein_coding	3_noneth_egene_eth_megene
ENSG00000109805	NCAPG	4:17812525-17846485	4	17812525	17846485	protein_coding	+	protein_coding	3_noneth_egene_eth_megene
ENSG00000197057	DTHD1	4:36283244-36347378	4	36283244	36347378	protein_coding	+	protein_coding	3_noneth_egene_eth_megene
ENSG00000197712	FAM114A1	4:38869298-38947360	4	38869298	38947360	protein_coding	+	protein_coding	3_noneth_egene_eth_megene
ENSG00000168421	RHOH	4:40192673-40248587	4	40192673	40248587	protein_coding	+	protein_coding	3_noneth_egene_eth_megene
ENSG00000075539	FRYL	4:48499378-48782339	4	48499378	48782339	protein_coding	-	protein_coding	3_noneth_egene_eth_megene
ENSG00000090989	EXOC1	4:56719782-56771200	4	56719782	56771200	protein_coding	+	protein_coding	3_noneth_egene_eth_megene
ENSG00000084093	REST	4:57774075-57802010	4	57774075	57802010	protein_coding	+	protein_coding	3_noneth_egene_eth_megene
ENSG00000163453	IGFBP7	4:57896939-57976551	4	57896939	57976551	protein_coding	-	protein_coding	3_noneth_egene_eth_megene
ENSG00000035720	STAP1	4:68424446-68473055	4	68424446	68473055	protein_coding	+	protein_coding	3_noneth_egene_eth_megene
ENSG00000248049	UBA6-AS1	4:68566998-68946670	4	68566998	68946670	antisense	+	long_noncoding	3_noneth_egene_eth_megene
ENSG00000169116	PARM1	4:75858305-75975325	4	75858305	75975325	protein_coding	+	protein_coding	3_noneth_egene_eth_megene
ENSG00000138768	USO1	4:76649777-76735382	4	76649777	76735382	protein_coding	+	protein_coding	3_noneth_egene_eth_megene
ENSG00000138758	2021-09-11	4:77870856-77961537	4	77870856	77961537	protein_coding	+	protein_coding	3_noneth_egene_eth_megene
ENSG00000251442	LINC01094	4:79567057-79603853	4	79567057	79603853	lincRNA	+	long_noncoding	3_noneth_egene_eth_megene
ENSG00000145287	PLAC8	4:84011201-84058228	4	84011201	84058228	protein_coding	-	protein_coding	3_noneth_egene_eth_megene
ENSG00000163629	PTPN13	4:87515468-87736324	4	87515468	87736324	protein_coding	+	protein_coding	3_noneth_egene_eth_megene
ENSG00000198189	HSD17B11	4:88257762-88312538	4	88257762	88312538	protein_coding	-	protein_coding	3_noneth_egene_eth_megene
ENSG00000138641	HERC3	4:89442199-89629693	4	89442199	89629693	protein_coding	+	protein_coding	3_noneth_egene_eth_megene
ENSG00000070190	DAPP1	4:100737990-100791311	4	100737990	100791311	protein_coding	+	protein_coding	3_noneth_egene_eth_megene
ENSG00000153064	BANK1	4:102332443-102995969	4	102332443	102995969	protein_coding	+	protein_coding	3_noneth_egene_eth_megene
ENSG00000109323	MANBA	4:103552660-103682151	4	103552660	103682151	protein_coding	-	protein_coding	3_noneth_egene_eth_megene
ENSG00000138796	HADH	4:108910870-108956331	4	108910870	108956331	protein_coding	+	protein_coding	3_noneth_egene_eth_megene
ENSG00000138795	LEF1	4:108968701-109090112	4	108968701	109090112	protein_coding	-	protein_coding	3_noneth_egene_eth_megene
ENSG00000232021	LEF1-AS1	4:109088681-109177992	4	109088681	109177992	processed_transcript	+	long_noncoding	3_noneth_egene_eth_megene
ENSG00000073331	ALPK1	4:113206665-113363776	4	113206665	113363776	protein_coding	+	protein_coding	3_noneth_egene_eth_megene
ENSG00000251432	RP11-420A23.1	4:129213906-129440549	4	129213906	129440549	lincRNA	+	long_noncoding	3_noneth_egene_eth_megene
ENSG00000109381	ELF2	4:139949266-140098372	4	139949266	140098372	protein_coding	-	protein_coding	3_noneth_egene_eth_megene
ENSG00000179387	ELMOD2	4:141445312-141474924	4	141445312	141474924	protein_coding	+	protein_coding	3_noneth_egene_eth_megene
ENSG00000109458	GAB1	4:144257915-144395721	4	144257915	144395721	protein_coding	+	protein_coding	3_noneth_egene_eth_megene
ENSG00000164164	OTUD4	4:146031990-146101313	4	146031990	146101313	protein_coding	-	protein_coding	3_noneth_egene_eth_megene
ENSG00000151612	ZNF827	4:146678779-146859787	4	146678779	146859787	protein_coding	-	protein_coding	3_noneth_egene_eth_megene
ENSG00000151623	NR3C2	4:148999913-149365850	4	148999913	149365850	protein_coding	-	protein_coding	3_noneth_egene_eth_megene
ENSG00000145425	RPS3A	4:152020725-152025804	4	152020725	152025804	protein_coding	+	protein_coding	3_noneth_egene_eth_megene
ENSG00000164142	FAM160A1	4:152330368-152584784	4	152330368	152584784	protein_coding	+	protein_coding	3_noneth_egene_eth_megene
ENSG00000164144	ARFIP1	4:153701089-153839615	4	153701089	153839615	protein_coding	+	protein_coding	3_noneth_egene_eth_megene
ENSG00000164116	GUCY1A3	4:156587863-156653501	4	156587863	156653501	protein_coding	+	protein_coding	3_noneth_egene_eth_megene
ENSG00000061918	GUCY1B3	4:156680144-156728743	4	156680144	156728743	protein_coding	+	protein_coding	3_noneth_egene_eth_megene
ENSG00000171503	ETFDH	4:159593277-159630775	4	159593277	159630775	protein_coding	+	protein_coding	3_noneth_egene_eth_megene
ENSG00000052795	FNIP2	4:159690290-159829201	4	159690290	159829201	protein_coding	+	protein_coding	3_noneth_egene_eth_megene
ENSG00000181381	DDX60L	4:169277886-169458937	4	169277886	169458937	protein_coding	-	protein_coding	3_noneth_egene_eth_megene
ENSG00000145439	CBR4	4:169784921-169931426	4	169784921	169931426	protein_coding	-	protein_coding	3_noneth_egene_eth_megene
ENSG00000173320	STOX2	4:184774584-184944679	4	184774584	184944679	protein_coding	+	protein_coding	3_noneth_egene_eth_megene
ENSG00000168310	IRF2	4:185308867-185395734	4	185308867	185395734	protein_coding	-	protein_coding	3_noneth_egene_eth_megene
ENSG00000083857	FAT1	4:187508937-187647876	4	187508937	187647876	protein_coding	-	protein_coding	3_noneth_egene_eth_megene
ENSG00000164366	CCDC127	5:196986-218330	5	196986	218330	protein_coding	-	protein_coding	3_noneth_egene_eth_megene
ENSG00000249915	PDCD6	5:271736-353971	5	271736	353971	protein_coding	+	protein_coding	3_noneth_egene_eth_megene
ENSG00000112877	CEP72	5:612387-667283	5	612387	667283	protein_coding	+	protein_coding	3_noneth_egene_eth_megene
ENSG00000164151	KIAA0947	5:5420777-5490347	5	5420777	5490347	protein_coding	+	protein_coding	3_noneth_egene_eth_megene
ENSG00000145495	2021-03-06	5:10353815-10440500	5	10353815	10440500	protein_coding	+	protein_coding	3_noneth_egene_eth_megene
ENSG00000112977	DAP	5:10679342-10761384	5	10679342	10761384	protein_coding	-	protein_coding	3_noneth_egene_eth_megene
ENSG00000038382	TRIO	5:14143811-14532235	5	14143811	14532235	protein_coding	+	protein_coding	3_noneth_egene_eth_megene
ENSG00000145569	FAM105A	5:14581884-14615116	5	14581884	14615116	protein_coding	+	protein_coding	3_noneth_egene_eth_megene
ENSG00000154122	ANKH	5:14704910-14871887	5	14704910	14871887	protein_coding	-	protein_coding	3_noneth_egene_eth_megene
ENSG00000154153	FAM134B	5:16473147-16617167	5	16473147	16617167	protein_coding	-	protein_coding	3_noneth_egene_eth_megene
ENSG00000183666	GUSBP1	5:21341942-21589481	5	21341942	21589481	pseudogene	+	pseudogene	3_noneth_egene_eth_megene
ENSG00000150712	MTMR12	5:32227100-32313115	5	32227100	32313115	protein_coding	-	protein_coding	3_noneth_egene_eth_megene
ENSG00000168685	IL7R	5:35852797-35879705	5	35852797	35879705	protein_coding	+	protein_coding	3_noneth_egene_eth_megene
ENSG00000145623	OSMR	5:38845960-38945698	5	38845960	38945698	protein_coding	+	protein_coding	3_noneth_egene_eth_megene
ENSG00000132356	PRKAA1	5:40759481-40798476	5	40759481	40798476	protein_coding	-	protein_coding	3_noneth_egene_eth_megene
ENSG00000151882	CCL28	5:43376747-43412493	5	43376747	43412493	protein_coding	-	protein_coding	3_noneth_egene_eth_megene
ENSG00000178996	SNX18	5:53813589-53842415	5	53813589	53842415	protein_coding	+	protein_coding	3_noneth_egene_eth_megene
ENSG00000067113	PPAP2A	5:54720682-54830878	5	54720682	54830878	protein_coding	-	protein_coding	3_noneth_egene_eth_megene
ENSG00000164512	ANKRD55	5:55395507-55529186	5	55395507	55529186	protein_coding	-	protein_coding	3_noneth_egene_eth_megene
ENSG00000132842	AP3B1	5:77296349-77590579	5	77296349	77590579	protein_coding	-	protein_coding	3_noneth_egene_eth_megene
ENSG00000164300	SERINC5	5:79407050-79551898	5	79407050	79551898	protein_coding	-	protein_coding	3_noneth_egene_eth_megene
ENSG00000251675	CTC-458I2.2	5:79424184-79439706	5	79424184	79439706	antisense	+	long_noncoding	3_noneth_egene_eth_megene
ENSG00000113319	RASGRF2	5:80256491-80525975	5	80256491	80525975	protein_coding	+	protein_coding	3_noneth_egene_eth_megene
ENSG00000152422	XRCC4	5:82373317-82649606	5	82373317	82649606	protein_coding	+	protein_coding	3_noneth_egene_eth_megene
ENSG00000081189	MEF2C	5:88013975-88199922	5	88013975	88199922	protein_coding	-	protein_coding	3_noneth_egene_eth_megene
ENSG00000248309	MEF2C-AS1	5:88179145-88762215	5	88179145	88762215	antisense	+	long_noncoding	3_noneth_egene_eth_megene
ENSG00000185261	KIAA0825	5:93488671-93954309	5	93488671	93954309	protein_coding	-	protein_coding	3_noneth_egene_eth_megene
ENSG00000152495	CAMK4	5:110559351-110830584	5	110559351	110830584	protein_coding	+	protein_coding	3_noneth_egene_eth_megene
ENSG00000177879	AP3S1	5:115177178-115249778	5	115177178	115249778	protein_coding	+	protein_coding	3_noneth_egene_eth_megene
ENSG00000092421	SEMA6A	5:115779312-115910630	5	115779312	115910630	protein_coding	-	protein_coding	3_noneth_egene_eth_megene
ENSG00000064652	SNX24	5:122179134-122365049	5	122179134	122365049	protein_coding	+	protein_coding	3_noneth_egene_eth_megene
ENSG00000168944	CEP120	5:122680579-122759286	5	122680579	122759286	protein_coding	-	protein_coding	3_noneth_egene_eth_megene
ENSG00000197536	C5orf56	5:131746328-131811736	5	131746328	131811736	protein_coding	+	protein_coding	3_noneth_egene_eth_megene
ENSG00000164402	2021-09-08	5:132086509-132142933	5	132086509	132142933	protein_coding	-	protein_coding	3_noneth_egene_eth_megene
ENSG00000053108	FSTL4	5:132532147-132948255	5	132532147	132948255	protein_coding	-	protein_coding	3_noneth_egene_eth_megene
ENSG00000081059	TCF7	5:133450402-133487556	5	133450402	133487556	protein_coding	+	protein_coding	3_noneth_egene_eth_megene
ENSG00000043143	JADE2	5:133860003-133918918	5	133860003	133918918	protein_coding	+	protein_coding	3_noneth_egene_eth_megene
ENSG00000146021	KLHL3	5:136953189-137071779	5	136953189	137071779	protein_coding	-	protein_coding	3_noneth_egene_eth_megene
ENSG00000131504	DIAPH1	5:140894583-140998622	5	140894583	140998622	protein_coding	-	protein_coding	3_noneth_egene_eth_megene
ENSG00000173210	ABLIM3	5:148521046-148640105	5	148521046	148640105	protein_coding	+	protein_coding	3_noneth_egene_eth_megene
ENSG00000113721	PDGFRB	5:149493400-149535435	5	149493400	149535435	protein_coding	-	protein_coding	3_noneth_egene_eth_megene
ENSG00000145901	TNIP1	5:150409506-150473138	5	150409506	150473138	protein_coding	-	protein_coding	3_noneth_egene_eth_megene
ENSG00000113140	SPARC	5:151040657-151066726	5	151040657	151066726	protein_coding	-	protein_coding	3_noneth_egene_eth_megene
ENSG00000164574	GALNT10	5:153570290-153800544	5	153570290	153800544	protein_coding	+	protein_coding	3_noneth_egene_eth_megene
ENSG00000155506	LARP1	5:154092462-154197167	5	154092462	154197167	protein_coding	+	protein_coding	3_noneth_egene_eth_megene
ENSG00000135077	HAVCR2	5:156512843-156569880	5	156512843	156569880	protein_coding	-	protein_coding	3_noneth_egene_eth_megene
ENSG00000113263	ITK	5:156569944-156682201	5	156569944	156682201	protein_coding	+	protein_coding	3_noneth_egene_eth_megene
ENSG00000055163	CYFIP2	5:156693089-156822606	5	156693089	156822606	protein_coding	+	protein_coding	3_noneth_egene_eth_megene
ENSG00000135074	ADAM19	5:156822542-157002783	5	156822542	157002783	protein_coding	-	protein_coding	3_noneth_egene_eth_megene
ENSG00000164330	EBF1	5:158122928-158526769	5	158122928	158526769	protein_coding	-	protein_coding	3_noneth_egene_eth_megene
ENSG00000164466	SFXN1	5:174904065-174956745	5	174904065	174956745	protein_coding	+	protein_coding	3_noneth_egene_eth_megene
ENSG00000213347	MXD3	5:176728462-176739758	5	176728462	176739758	protein_coding	-	protein_coding	3_noneth_egene_eth_megene
ENSG00000146067	FAM193B	5:176946789-176981542	5	176946789	176981542	protein_coding	-	protein_coding	3_noneth_egene_eth_megene
ENSG00000161021	MAML1	5:179159851-179223512	5	179159851	179223512	protein_coding	+	protein_coding	3_noneth_egene_eth_megene
ENSG00000113269	RNF130	5:179338651-179499118	5	179338651	179499118	protein_coding	-	protein_coding	3_noneth_egene_eth_megene
ENSG00000113300	CNOT6	5:179921412-180005405	5	179921412	180005405	protein_coding	+	protein_coding	3_noneth_egene_eth_megene
ENSG00000137265	IRF4	6:391739-411447	6	391739	411447	protein_coding	+	protein_coding	3_noneth_egene_eth_megene
ENSG00000180822	PSMG4	6:3231637-3303607	6	3231637	3303607	protein_coding	+	protein_coding	3_noneth_egene_eth_megene
ENSG00000137266	SLC22A23	6:3269196-3457256	6	3269196	3457256	protein_coding	-	protein_coding	3_noneth_egene_eth_megene
ENSG00000145982	FARS2	6:5261277-5771813	6	5261277	5771813	protein_coding	+	protein_coding	3_noneth_egene_eth_megene
ENSG00000112799	LY86	6:6588341-6655216	6	6588341	6655216	protein_coding	+	protein_coding	3_noneth_egene_eth_megene
ENSG00000124782	RREB1	6:7107830-7252213	6	7107830	7252213	protein_coding	+	protein_coding	3_noneth_egene_eth_megene
ENSG00000168566	SNRNP48	6:7590432-7612200	6	7590432	7612200	protein_coding	+	protein_coding	3_noneth_egene_eth_megene
ENSG00000205269	TMEM170B	6:11537938-11583757	6	11537938	11583757	protein_coding	+	protein_coding	3_noneth_egene_eth_megene
ENSG00000137364	TPMT	6:18128542-18155305	6	18128542	18155305	protein_coding	-	protein_coding	3_noneth_egene_eth_megene
ENSG00000165097	KDM1B	6:18155560-18224084	6	18155560	18224084	protein_coding	+	protein_coding	3_noneth_egene_eth_megene
ENSG00000010704	HFE	6:26087509-26098571	6	26087509	26098571	protein_coding	+	protein_coding	3_noneth_egene_eth_megene
ENSG00000111801	BTN3A3	6:26440700-26453643	6	26440700	26453643	protein_coding	+	protein_coding	3_noneth_egene_eth_megene
ENSG00000198315	ZKSCAN8	6:28109688-28127250	6	28109688	28127250	protein_coding	+	protein_coding	3_noneth_egene_eth_megene
ENSG00000189298	ZKSCAN3	6:28317691-28336947	6	28317691	28336947	protein_coding	+	protein_coding	3_noneth_egene_eth_megene
ENSG00000204681	GABBR1	6:29523406-29601753	6	29523406	29601753	protein_coding	-	protein_coding	3_noneth_egene_eth_megene
ENSG00000273340	MICE	6:29709508-29716746	6	29709508	29716746	pseudogene	-	pseudogene	3_noneth_egene_eth_megene
ENSG00000204632	HLA-G	6:29794744-29798902	6	29794744	29798902	protein_coding	+	protein_coding	3_noneth_egene_eth_megene
ENSG00000204614	TRIM40	6:30103885-30116512	6	30103885	30116512	protein_coding	+	protein_coding	3_noneth_egene_eth_megene
ENSG00000234127	TRIM26	6:30152232-30181204	6	30152232	30181204	protein_coding	-	protein_coding	3_noneth_egene_eth_megene
ENSG00000146112	PPP1R18	6:30644166-30655672	6	30644166	30655672	protein_coding	-	protein_coding	3_noneth_egene_eth_megene
ENSG00000204580	DDR1	6:30844198-30867933	6	30844198	30867933	protein_coding	+	protein_coding	3_noneth_egene_eth_megene
ENSG00000206337	HCP5	6:31368479-31445283	6	31368479	31445283	sense_overlapping	+	long_noncoding	3_noneth_egene_eth_megene
ENSG00000232810	TNF	6:31543344-31546113	6	31543344	31546113	protein_coding	+	protein_coding	3_noneth_egene_eth_megene
ENSG00000204428	LY6G5C	6:31644461-31651817	6	31644461	31651817	protein_coding	-	protein_coding	3_noneth_egene_eth_megene
ENSG00000204420	C6orf25	6:31686371-31694491	6	31686371	31694491	protein_coding	+	protein_coding	3_noneth_egene_eth_megene
ENSG00000204394	VARS	6:31745295-31763730	6	31745295	31763730	protein_coding	-	protein_coding	3_noneth_egene_eth_megene
ENSG00000168477	TNXB	6:32008931-32083111	6	32008931	32083111	protein_coding	-	protein_coding	3_noneth_egene_eth_megene
ENSG00000204287	HLA-DRA	6:32407619-32412823	6	32407619	32412823	protein_coding	+	protein_coding	3_noneth_egene_eth_megene
ENSG00000204267	TAP2	6:32789610-32806557	6	32789610	32806557	protein_coding	-	protein_coding	3_noneth_egene_eth_megene
ENSG00000240065	PSMB9	6:32811913-32827362	6	32811913	32827362	protein_coding	+	protein_coding	3_noneth_egene_eth_megene
ENSG00000168394	TAP1	6:32812986-32821755	6	32812986	32821755	protein_coding	-	protein_coding	3_noneth_egene_eth_megene
ENSG00000204257	HLA-DMA	6:32916390-32936871	6	32916390	32936871	protein_coding	-	protein_coding	3_noneth_egene_eth_megene
ENSG00000231389	HLA-DPA1	6:33032346-33048552	6	33032346	33048552	protein_coding	-	protein_coding	3_noneth_egene_eth_megene
ENSG00000204209	DAXX	6:33286335-33297046	6	33286335	33297046	protein_coding	-	protein_coding	3_noneth_egene_eth_megene
ENSG00000197283	SYNGAP1	6:33387847-33421466	6	33387847	33421466	protein_coding	+	protein_coding	3_noneth_egene_eth_megene
ENSG00000096433	ITPR3	6:33588142-33664351	6	33588142	33664351	protein_coding	+	protein_coding	3_noneth_egene_eth_megene
ENSG00000096070	BRPF3	6:36164521-36200567	6	36164521	36200567	protein_coding	+	protein_coding	3_noneth_egene_eth_megene
ENSG00000124762	CDKN1A	6:36644305-36655116	6	36644305	36655116	protein_coding	+	protein_coding	3_noneth_egene_eth_megene
ENSG00000124772	CPNE5	6:36708552-36807778	6	36708552	36807778	protein_coding	-	protein_coding	3_noneth_egene_eth_megene
ENSG00000164530	PI16	6:36922209-36932613	6	36922209	36932613	protein_coding	+	protein_coding	3_noneth_egene_eth_megene
ENSG00000146192	FGD2	6:36973422-36996846	6	36973422	36996846	protein_coding	+	protein_coding	3_noneth_egene_eth_megene
ENSG00000124721	DNAH8	6:38683117-38998301	6	38683117	38998301	protein_coding	+	protein_coding	3_noneth_egene_eth_megene
ENSG00000124731	TREM1	6:41235664-41254457	6	41235664	41254457	protein_coding	-	protein_coding	3_noneth_egene_eth_megene
ENSG00000124496	TRERF1	6:42192669-42419789	6	42192669	42419789	protein_coding	-	protein_coding	3_noneth_egene_eth_megene
ENSG00000124713	GNMT	6:42928496-42931618	6	42928496	42931618	protein_coding	+	protein_coding	3_noneth_egene_eth_megene
ENSG00000171467	ZNF318	6:43274872-43337216	6	43274872	43337216	protein_coding	-	protein_coding	3_noneth_egene_eth_megene
ENSG00000172426	RSPH9	6:43612783-43640336	6	43612783	43640336	protein_coding	+	protein_coding	3_noneth_egene_eth_megene
ENSG00000112759	SLC29A1	6:44187242-44201888	6	44187242	44201888	protein_coding	+	protein_coding	3_noneth_egene_eth_megene
ENSG00000096384	HSP90AB1	6:44214824-44221620	6	44214824	44221620	protein_coding	+	protein_coding	3_noneth_egene_eth_megene
ENSG00000065308	TRAM2	6:52362200-52441713	6	52362200	52441713	protein_coding	-	protein_coding	3_noneth_egene_eth_megene
ENSG00000225791	TRAM2-AS1	6:52442105-52448783	6	52442105	52448783	lincRNA	+	long_noncoding	3_noneth_egene_eth_megene
ENSG00000112146	FBXO9	6:52916789-52965671	6	52916789	52965671	protein_coding	+	protein_coding	3_noneth_egene_eth_megene
ENSG00000112232	KHDRBS2	6:62389865-62996132	6	62389865	62996132	protein_coding	-	protein_coding	3_noneth_egene_eth_megene
ENSG00000082293	COL19A1	6:70576463-70919679	6	70576463	70919679	protein_coding	+	protein_coding	3_noneth_egene_eth_megene
ENSG00000082269	FAM135A	6:71122644-71270877	6	71122644	71270877	protein_coding	+	protein_coding	3_noneth_egene_eth_megene
ENSG00000119900	OGFRL1	6:71998506-72018653	6	71998506	72018653	protein_coding	+	protein_coding	3_noneth_egene_eth_megene
ENSG00000119899	SLC17A5	6:74303102-74363878	6	74303102	74363878	protein_coding	-	protein_coding	3_noneth_egene_eth_megene
ENSG00000156535	CD109	6:74405508-74538040	6	74405508	74538040	protein_coding	+	protein_coding	3_noneth_egene_eth_megene
ENSG00000112701	SENP6	6:76311225-76427997	6	76311225	76427997	protein_coding	+	protein_coding	3_noneth_egene_eth_megene
ENSG00000065615	CYB5R4	6:84569362-84677143	6	84569362	84677143	protein_coding	+	protein_coding	3_noneth_egene_eth_megene
ENSG00000135318	NT5E	6:86159809-86205500	6	86159809	86205500	protein_coding	+	protein_coding	3_noneth_egene_eth_megene
ENSG00000135317	SNX14	6:86215214-86303874	6	86215214	86303874	protein_coding	-	protein_coding	3_noneth_egene_eth_megene
ENSG00000112159	MDN1	6:90352218-90529442	6	90352218	90529442	protein_coding	-	protein_coding	3_noneth_egene_eth_megene
ENSG00000112182	BACH2	6:90636248-91006627	6	90636248	91006627	protein_coding	-	protein_coding	3_noneth_egene_eth_megene
ENSG00000135341	MAP3K7	6:91223292-91296764	6	91223292	91296764	protein_coding	-	protein_coding	3_noneth_egene_eth_megene
ENSG00000085377	PREP	6:105725440-105850959	6	105725440	105850959	protein_coding	-	protein_coding	3_noneth_egene_eth_megene
ENSG00000057657	PRDM1	6:106534195-106557814	6	106534195	106557814	protein_coding	+	protein_coding	3_noneth_egene_eth_megene
ENSG00000057663	ATG5	6:106632351-106773666	6	106632351	106773666	protein_coding	-	protein_coding	3_noneth_egene_eth_megene
ENSG00000081087	OSTM1	6:108362613-108487058	6	108362613	108487058	protein_coding	-	protein_coding	3_noneth_egene_eth_megene
ENSG00000080546	SESN1	6:109307640-109416022	6	109307640	109416022	protein_coding	-	protein_coding	3_noneth_egene_eth_megene
ENSG00000135596	MICAL1	6:109765265-109787171	6	109765265	109787171	protein_coding	-	protein_coding	3_noneth_egene_eth_megene
ENSG00000112367	FIG4	6:110012499-110146631	6	110012499	110146631	protein_coding	+	protein_coding	3_noneth_egene_eth_megene
ENSG00000056972	TRAF3IP2	6:111877657-111927481	6	111877657	111927481	protein_coding	-	protein_coding	3_noneth_egene_eth_megene
ENSG00000196591	HDAC2	6:114254192-114332472	6	114254192	114332472	protein_coding	-	protein_coding	3_noneth_egene_eth_megene
ENSG00000178425	NT5DC1	6:116422012-116570660	6	116422012	116570660	protein_coding	+	protein_coding	3_noneth_egene_eth_megene
ENSG00000111879	FAM184A	6:119280928-119470552	6	119280928	119470552	protein_coding	-	protein_coding	3_noneth_egene_eth_megene
ENSG00000146373	RNF217	6:125283691-125413779	6	125283691	125413779	protein_coding	+	protein_coding	3_noneth_egene_eth_megene
ENSG00000111912	NCOA7	6:126102307-126252266	6	126102307	126252266	protein_coding	+	protein_coding	3_noneth_egene_eth_megene
ENSG00000152894	PTPRK	6:128289924-128841870	6	128289924	128841870	protein_coding	-	protein_coding	3_noneth_egene_eth_megene
ENSG00000118507	AKAP7	6:131456806-131604675	6	131456806	131604675	protein_coding	+	protein_coding	3_noneth_egene_eth_megene
ENSG00000171408	PDE7B	6:136172834-136516712	6	136172834	136516712	protein_coding	+	protein_coding	3_noneth_egene_eth_megene
ENSG00000197442	MAP3K5	6:136878185-137113656	6	136878185	137113656	protein_coding	-	protein_coding	3_noneth_egene_eth_megene
ENSG00000118503	TNFAIP3	6:138188351-138204449	6	138188351	138204449	protein_coding	+	protein_coding	3_noneth_egene_eth_megene
ENSG00000164506	STXBP5	6:147525561-147706866	6	147525561	147706866	protein_coding	+	protein_coding	3_noneth_egene_eth_megene
ENSG00000178199	ZC3H12D	6:149768794-149806197	6	149768794	149806197	protein_coding	-	protein_coding	3_noneth_egene_eth_megene
ENSG00000186625	KATNA1	6:149916009-149970108	6	149916009	149970108	protein_coding	-	protein_coding	3_noneth_egene_eth_megene
ENSG00000120256	LRP11	6:150139934-150186199	6	150139934	150186199	protein_coding	-	protein_coding	3_noneth_egene_eth_megene
ENSG00000120278	PLEKHG1	6:150920999-151164799	6	150920999	151164799	protein_coding	+	protein_coding	3_noneth_egene_eth_megene
ENSG00000120254	MTHFD1L	6:151186685-151423023	6	151186685	151423023	protein_coding	+	protein_coding	3_noneth_egene_eth_megene
ENSG00000131016	AKAP12	6:151561134-151679692	6	151561134	151679692	protein_coding	+	protein_coding	3_noneth_egene_eth_megene
ENSG00000091831	ESR1	6:151977826-152450754	6	151977826	152450754	protein_coding	+	protein_coding	3_noneth_egene_eth_megene
ENSG00000120279	MYCT1	6:153019030-153045702	6	153019030	153045702	protein_coding	+	protein_coding	3_noneth_egene_eth_megene
ENSG00000153721	CNKSR3	6:154708638-154831793	6	154708638	154831793	protein_coding	-	protein_coding	3_noneth_egene_eth_megene
ENSG00000049618	ARID1B	6:157099063-157531913	6	157099063	157531913	protein_coding	+	protein_coding	3_noneth_egene_eth_megene
ENSG00000175048	ZDHHC14	6:157802165-158099178	6	157802165	158099178	protein_coding	+	protein_coding	3_noneth_egene_eth_megene
ENSG00000078269	SYNJ2	6:158402888-158520208	6	158402888	158520208	protein_coding	+	protein_coding	3_noneth_egene_eth_megene
ENSG00000130338	TULP4	6:158733692-158932860	6	158733692	158932860	protein_coding	+	protein_coding	3_noneth_egene_eth_megene
ENSG00000092820	EZR	6:159186773-159240444	6	159186773	159240444	protein_coding	-	protein_coding	3_noneth_egene_eth_megene
ENSG00000146457	WTAP	6:160146617-160177351	6	160146617	160177351	protein_coding	+	protein_coding	3_noneth_egene_eth_megene
ENSG00000185345	PARK2	6:161768452-163148803	6	161768452	163148803	protein_coding	-	protein_coding	3_noneth_egene_eth_megene
ENSG00000071242	RPS6KA2	6:166822852-167319939	6	166822852	167319939	protein_coding	-	protein_coding	3_noneth_egene_eth_megene
ENSG00000198719	DLL1	6:170591294-170599561	6	170591294	170599561	protein_coding	-	protein_coding	3_noneth_egene_eth_megene
ENSG00000008018	PSMB1	6:170844205-170862429	6	170844205	170862429	protein_coding	-	protein_coding	3_noneth_egene_eth_megene
ENSG00000071994	PDCD2	6:170884383-170893780	6	170884383	170893780	protein_coding	-	protein_coding	3_noneth_egene_eth_megene
ENSG00000164818	HEATR2	7:766338-829190	7	766338	829190	protein_coding	+	protein_coding	3_noneth_egene_eth_megene
ENSG00000229043	AC091729.9	7:1200010-1204903	7	1200010	1204903	antisense	+	long_noncoding	3_noneth_egene_eth_megene
ENSG00000106263	EIF3B	7:2393721-2420380	7	2393721	2420380	protein_coding	+	protein_coding	3_noneth_egene_eth_megene
ENSG00000198286	CARD11	7:2945775-3083579	7	2945775	3083579	protein_coding	-	protein_coding	3_noneth_egene_eth_megene
ENSG00000164916	FOXK1	7:4683388-4811074	7	4683388	4811074	protein_coding	+	protein_coding	3_noneth_egene_eth_megene
ENSG00000182095	TNRC18	7:5346421-5465045	7	5346421	5465045	protein_coding	-	protein_coding	3_noneth_egene_eth_megene
ENSG00000155034	FBXL18	7:5470966-5553429	7	5470966	5553429	protein_coding	-	protein_coding	3_noneth_egene_eth_megene
ENSG00000075624	ACTB	7:5566782-5603415	7	5566782	5603415	protein_coding	-	protein_coding	3_noneth_egene_eth_megene
ENSG00000011275	RNF216	7:5659678-5821370	7	5659678	5821370	protein_coding	-	protein_coding	3_noneth_egene_eth_megene
ENSG00000219545	RPA3-AS1	7:7680342-8043689	7	7680342	8043689	protein_coding	+	protein_coding	3_noneth_egene_eth_megene
ENSG00000214960	ISPD	7:16130817-16460947	7	16130817	16460947	protein_coding	-	protein_coding	3_noneth_egene_eth_megene
ENSG00000048052	HDAC9	7:18126572-19042039	7	18126572	19042039	protein_coding	+	protein_coding	3_noneth_egene_eth_megene
ENSG00000156928	MALSU1	7:23338358-23351348	7	23338358	23351348	protein_coding	+	protein_coding	3_noneth_egene_eth_megene
ENSG00000136231	IGF2BP3	7:23349828-23510086	7	23349828	23510086	protein_coding	-	protein_coding	3_noneth_egene_eth_megene
ENSG00000105926	MPP6	7:24612887-24733812	7	24612887	24733812	protein_coding	+	protein_coding	3_noneth_egene_eth_megene
ENSG00000106069	CHN2	7:29161890-29553944	7	29161890	29553944	protein_coding	+	protein_coding	3_noneth_egene_eth_megene
ENSG00000106105	GARS	7:30634297-30673649	7	30634297	30673649	protein_coding	+	protein_coding	3_noneth_egene_eth_megene
ENSG00000105778	AVL9	7:32535038-33078516	7	32535038	33078516	protein_coding	+	protein_coding	3_noneth_egene_eth_megene
ENSG00000010270	STARD3NL	7:38217824-38270272	7	38217824	38270272	protein_coding	+	protein_coding	3_noneth_egene_eth_megene
ENSG00000006715	VPS41	7:38762563-38971994	7	38762563	38971994	protein_coding	-	protein_coding	3_noneth_egene_eth_megene
ENSG00000006451	RALA	7:39663082-39747723	7	39663082	39747723	protein_coding	+	protein_coding	3_noneth_egene_eth_megene
ENSG00000188185	LINC00265	7:39773231-39832691	7	39773231	39832691	lincRNA	+	long_noncoding	3_noneth_egene_eth_megene
ENSG00000106624	AEBP1	7:44143960-44154161	7	44143960	44154161	protein_coding	+	protein_coding	3_noneth_egene_eth_megene
ENSG00000105953	OGDH	7:44646171-44748665	7	44646171	44748665	protein_coding	+	protein_coding	3_noneth_egene_eth_megene
ENSG00000122515	ZMIZ2	7:44788180-44809477	7	44788180	44809477	protein_coding	+	protein_coding	3_noneth_egene_eth_megene
ENSG00000136205	TNS3	7:47314752-47622156	7	47314752	47622156	protein_coding	-	protein_coding	3_noneth_egene_eth_megene
ENSG00000183696	UPP1	7:48128225-48148330	7	48128225	48148330	protein_coding	+	protein_coding	3_noneth_egene_eth_megene
ENSG00000185811	IKZF1	7:50343720-50472799	7	50343720	50472799	protein_coding	+	protein_coding	3_noneth_egene_eth_megene
ENSG00000154978	VOPP1	7:55503749-55640681	7	55503749	55640681	protein_coding	-	protein_coding	3_noneth_egene_eth_megene
ENSG00000146729	GBAS	7:56019486-56067874	7	56019486	56067874	protein_coding	+	protein_coding	3_noneth_egene_eth_megene
ENSG00000198874	TYW1	7:66460160-66704501	7	66460160	66704501	protein_coding	+	protein_coding	3_noneth_egene_eth_megene
ENSG00000158321	AUTS2	7:69063905-70258054	7	69063905	70258054	protein_coding	+	protein_coding	3_noneth_egene_eth_megene
ENSG00000106665	CLIP2	7:73703805-73820273	7	73703805	73820273	protein_coding	+	protein_coding	3_noneth_egene_eth_megene
ENSG00000189077	TMEM120A	7:75616155-75623977	7	75616155	75623977	polymorphic_pseudogene	-	protein_coding	3_noneth_egene_eth_megene
ENSG00000146701	MDH2	7:75677369-75696826	7	75677369	75696826	protein_coding	+	protein_coding	3_noneth_egene_eth_megene
ENSG00000135205	CCDC146	7:76751751-76958850	7	76751751	76958850	protein_coding	+	protein_coding	3_noneth_egene_eth_megene
ENSG00000214293	RSBN1L-AS1	7:77286977-77325582	7	77286977	77325582	lincRNA	-	long_noncoding	3_noneth_egene_eth_megene
ENSG00000187257	RSBN1L	7:77325760-77412339	7	77325760	77412339	protein_coding	+	protein_coding	3_noneth_egene_eth_megene
ENSG00000075223	SEMA3C	7:80371854-80551675	7	80371854	80551675	protein_coding	-	protein_coding	3_noneth_egene_eth_megene
ENSG00000105810	CDK6	7:92234235-92465908	7	92234235	92465908	protein_coding	-	protein_coding	3_noneth_egene_eth_megene
ENSG00000004766	CCDC132	7:92861653-92988338	7	92861653	92988338	protein_coding	+	protein_coding	3_noneth_egene_eth_megene
ENSG00000158528	PPP1R9A	7:94536514-94925727	7	94536514	94925727	protein_coding	+	protein_coding	3_noneth_egene_eth_megene
ENSG00000087087	SRRT	7:100472733-100486285	7	100472733	100486285	protein_coding	+	protein_coding	3_noneth_egene_eth_megene
ENSG00000087085	ACHE	7:100487615-100494594	7	100487615	100494594	protein_coding	-	protein_coding	3_noneth_egene_eth_megene
ENSG00000257923	CUX1	7:101458959-101927249	7	101458959	101927249	protein_coding	+	protein_coding	3_noneth_egene_eth_megene
ENSG00000146776	ATXN7L1	7:105245514-105517050	7	105245514	105517050	protein_coding	-	protein_coding	3_noneth_egene_eth_megene
ENSG00000128536	CDHR3	7:105517242-105676877	7	105517242	105676877	protein_coding	+	protein_coding	3_noneth_egene_eth_megene
ENSG00000198839	ZNF277	7:111846643-111983151	7	111846643	111983151	protein_coding	+	protein_coding	3_noneth_egene_eth_megene
ENSG00000006652	IFRD1	7:112063023-112121072	7	112063023	112121072	protein_coding	+	protein_coding	3_noneth_egene_eth_megene
ENSG00000164603	C7orf60	7:112459202-112579971	7	112459202	112579971	protein_coding	-	protein_coding	3_noneth_egene_eth_megene
ENSG00000105967	TFEC	7:115575202-115799950	7	115575202	115799950	protein_coding	-	protein_coding	3_noneth_egene_eth_megene
ENSG00000048405	ZNF800	7:126986844-127071978	7	126986844	127071978	protein_coding	-	protein_coding	3_noneth_egene_eth_megene
ENSG00000197157	SND1	7:127292234-127732661	7	127292234	127732661	protein_coding	+	protein_coding	3_noneth_egene_eth_megene
ENSG00000106459	NRF1	7:129251555-129396922	7	129251555	129396922	protein_coding	+	protein_coding	3_noneth_egene_eth_megene
ENSG00000221866	PLXNA4	7:131808091-132333447	7	131808091	132333447	protein_coding	-	protein_coding	3_noneth_egene_eth_megene
ENSG00000146856	AGBL3	7:134671259-134832715	7	134671259	134832715	protein_coding	+	protein_coding	3_noneth_egene_eth_megene
ENSG00000122783	C7orf49	7:134777115-134855547	7	134777115	134855547	protein_coding	-	protein_coding	3_noneth_egene_eth_megene
ENSG00000146859	TMEM140	7:134832824-134850967	7	134832824	134850967	protein_coding	+	protein_coding	3_noneth_egene_eth_megene
ENSG00000080802	CNOT4	7:135046547-135194875	7	135046547	135194875	protein_coding	-	protein_coding	3_noneth_egene_eth_megene
ENSG00000182158	CREB3L2	7:137559725-137686813	7	137559725	137686813	protein_coding	-	protein_coding	3_noneth_egene_eth_megene
ENSG00000059377	TBXAS1	7:139476850-139720125	7	139476850	139720125	protein_coding	+	protein_coding	3_noneth_egene_eth_megene
ENSG00000146955	RAB19	7:140103843-140126050	7	140103843	140126050	protein_coding	+	protein_coding	3_noneth_egene_eth_megene
ENSG00000257335	MGAM	7:141607613-141806547	7	141607613	141806547	protein_coding	+	protein_coding	3_noneth_egene_eth_megene
ENSG00000257743	RP11-1220K2.2	7:141811549-141922124	7	141811549	141922124	protein_coding	+	protein_coding	3_noneth_egene_eth_megene
ENSG00000106144	CASP2	7:142985308-143004789	7	142985308	143004789	protein_coding	+	protein_coding	3_noneth_egene_eth_megene
ENSG00000196511	TPK1	7:144149034-144533488	7	144149034	144533488	protein_coding	-	protein_coding	3_noneth_egene_eth_megene
ENSG00000171130	ATP6V0E2	7:149570057-149577784	7	149570057	149577784	protein_coding	+	protein_coding	3_noneth_egene_eth_megene
ENSG00000196456	ZNF775	7:150065879-150109558	7	150065879	150109558	protein_coding	+	protein_coding	3_noneth_egene_eth_megene
ENSG00000002726	AOC1	7:150521715-150558592	7	150521715	150558592	protein_coding	+	protein_coding	3_noneth_egene_eth_megene
ENSG00000197150	ABCB8	7:150725510-150744869	7	150725510	150744869	protein_coding	+	protein_coding	3_noneth_egene_eth_megene
ENSG00000164889	SLC4A2	7:150754297-150773614	7	150754297	150773614	protein_coding	+	protein_coding	3_noneth_egene_eth_megene
ENSG00000133612	AGAP3	7:150782918-150841523	7	150782918	150841523	protein_coding	+	protein_coding	3_noneth_egene_eth_megene
ENSG00000013374	NUB1	7:151038785-151075535	7	151038785	151075535	protein_coding	+	protein_coding	3_noneth_egene_eth_megene
ENSG00000187260	WDR86	7:151072995-151107813	7	151072995	151107813	protein_coding	-	protein_coding	3_noneth_egene_eth_megene
ENSG00000106617	PRKAG2	7:151253197-151574210	7	151253197	151574210	protein_coding	-	protein_coding	3_noneth_egene_eth_megene
ENSG00000242048	RP13-452N2.1	7:151503744-151507906	7	151503744	151507906	processed_transcript	+	long_noncoding	3_noneth_egene_eth_megene
ENSG00000126870	WDR60	7:158649269-158749438	7	158649269	158749438	protein_coding	+	protein_coding	3_noneth_egene_eth_megene
ENSG00000047644	WWC3	X:9983602-10112518	X	9983602	10112518	protein_coding	+	protein_coding	3_noneth_egene_eth_megene
ENSG00000067992	PDK3	X:24483338-24557954	X	24483338	24557954	protein_coding	+	protein_coding	3_noneth_egene_eth_megene
ENSG00000102225	CDK16	X:47077259-47089396	X	47077259	47089396	protein_coding	+	protein_coding	3_noneth_egene_eth_megene
ENSG00000102226	USP11	X:47092089-47107727	X	47092089	47107727	protein_coding	+	protein_coding	3_noneth_egene_eth_megene
ENSG00000068400	GRIPAP1	X:48830134-48858675	X	48830134	48858675	protein_coding	-	protein_coding	3_noneth_egene_eth_megene
ENSG00000124313	IQSEC2	X:53262058-53350522	X	53262058	53350522	protein_coding	-	protein_coding	3_noneth_egene_eth_megene
ENSG00000204272	RP11-622K12.1	X:56755692-56844813	X	56755692	56844813	processed_transcript	+	long_noncoding	3_noneth_egene_eth_megene
ENSG00000158813	EDA	X:68835911-69259319	X	68835911	69259319	protein_coding	+	protein_coding	3_noneth_egene_eth_megene
ENSG00000125354	2021-09-06	X:118749687-118827333	X	118749687	118827333	protein_coding	-	protein_coding	3_noneth_egene_eth_megene
ENSG00000188706	ZDHHC9	X:128937264-128977885	X	128937264	128977885	protein_coding	-	protein_coding	3_noneth_egene_eth_megene
ENSG00000102245	CD40LG	X:135730352-135742549	X	135730352	135742549	protein_coding	+	protein_coding	3_noneth_egene_eth_megene
ENSG00000147274	RBMX	X:135930163-135962923	X	135930163	135962923	protein_coding	-	protein_coding	3_noneth_egene_eth_megene
ENSG00000169057	MECP2	X:153287024-153363212	X	153287024	153363212	protein_coding	-	protein_coding	3_noneth_egene_eth_megene
ENSG00000176595	KBTBD11	8:1922044-1955102	8	1922044	1955102	protein_coding	+	protein_coding	3_noneth_egene_eth_megene
ENSG00000183117	CSMD1	8:2792875-4852494	8	2792875	4852494	protein_coding	-	protein_coding	3_noneth_egene_eth_megene
ENSG00000091879	ANGPT2	8:6357172-6420930	8	6357172	6420930	protein_coding	-	protein_coding	3_noneth_egene_eth_megene
ENSG00000249898	CTD-2541M15.1	8:6475996-6565730	8	6475996	6565730	antisense	-	long_noncoding	3_noneth_egene_eth_megene
ENSG00000182319	SGK223	8:8175258-8244008	8	8175258	8244008	protein_coding	-	protein_coding	3_noneth_egene_eth_megene
ENSG00000147324	MFHAS1	8:8640864-8751155	8	8640864	8751155	protein_coding	-	protein_coding	3_noneth_egene_eth_megene
ENSG00000154328	NEIL2	8:11627148-11644855	8	11627148	11644855	protein_coding	+	protein_coding	3_noneth_egene_eth_megene
ENSG00000164733	CTSB	8:11700033-11726957	8	11700033	11726957	protein_coding	-	protein_coding	3_noneth_egene_eth_megene
ENSG00000038945	MSR1	8:15965387-16424999	8	15965387	16424999	protein_coding	-	protein_coding	3_noneth_egene_eth_megene
ENSG00000155970	MICU3	8:16884747-16980153	8	16884747	16980153	protein_coding	+	protein_coding	3_noneth_egene_eth_megene
ENSG00000155975	VPS37A	8:17104080-17159936	8	17104080	17159936	protein_coding	+	protein_coding	3_noneth_egene_eth_megene
ENSG00000171428	NAT1	8:18027986-18081198	8	18027986	18081198	protein_coding	+	protein_coding	3_noneth_egene_eth_megene
ENSG00000104611	SH2D4A	8:19171128-19253729	8	19171128	19253729	protein_coding	+	protein_coding	3_noneth_egene_eth_megene
ENSG00000147408	CSGALNACT1	8:19261672-19615540	8	19261672	19615540	protein_coding	-	protein_coding	3_noneth_egene_eth_megene
ENSG00000253270	RP11-1105O14.1	8:19536083-19546445	8	19536083	19546445	lincRNA	+	long_noncoding	3_noneth_egene_eth_megene
ENSG00000175445	LPL	8:19759228-19824769	8	19759228	19824769	protein_coding	+	protein_coding	3_noneth_egene_eth_megene
ENSG00000158863	FAM160B2	8:21946670-21962409	8	21946670	21962409	protein_coding	+	protein_coding	3_noneth_egene_eth_megene
ENSG00000120896	SORBS3	8:22402499-22433301	8	22402499	22433301	protein_coding	+	protein_coding	3_noneth_egene_eth_megene
ENSG00000158941	CCAR2	8:22462145-22479027	8	22462145	22479027	protein_coding	+	protein_coding	3_noneth_egene_eth_megene
ENSG00000147457	CHMP7	8:23101150-23119512	8	23101150	23119512	protein_coding	+	protein_coding	3_noneth_egene_eth_megene
ENSG00000134013	LOXL2	8:23154702-23282841	8	23154702	23282841	protein_coding	-	protein_coding	3_noneth_egene_eth_megene
ENSG00000253535	RP11-624C23.1	8:24153327-24769586	8	24153327	24769586	antisense	-	long_noncoding	3_noneth_egene_eth_megene
ENSG00000104765	BNIP3L	8:26240414-26363152	8	26240414	26363152	protein_coding	+	protein_coding	3_noneth_egene_eth_megene
ENSG00000120899	PTK2B	8:27168999-27316903	8	27168999	27316903	protein_coding	+	protein_coding	3_noneth_egene_eth_megene
ENSG00000120903	CHRNA2	8:27317279-27337400	8	27317279	27337400	protein_coding	-	protein_coding	3_noneth_egene_eth_megene
ENSG00000120915	EPHX2	8:27348296-27403081	8	27348296	27403081	protein_coding	+	protein_coding	3_noneth_egene_eth_megene
ENSG00000186918	ZNF395	8:28203102-28260218	8	28203102	28260218	protein_coding	-	protein_coding	3_noneth_egene_eth_megene
ENSG00000104299	INTS9	8:28625178-28747759	8	28625178	28747759	protein_coding	-	protein_coding	3_noneth_egene_eth_megene
ENSG00000147421	HMBOX1	8:28747911-28922281	8	28747911	28922281	protein_coding	+	protein_coding	3_noneth_egene_eth_megene
ENSG00000104691	UBXN8	8:30589764-30624522	8	30589764	30624522	processed_transcript	+	long_noncoding	3_noneth_egene_eth_megene
ENSG00000165392	WRN	8:30891317-31031285	8	30891317	31031285	protein_coding	+	protein_coding	3_noneth_egene_eth_megene
ENSG00000147526	TACC1	8:38585704-38710546	8	38585704	38710546	protein_coding	+	protein_coding	3_noneth_egene_eth_megene
ENSG00000169499	PLEKHA2	8:38758753-38831428	8	38758753	38831428	protein_coding	+	protein_coding	3_noneth_egene_eth_megene
ENSG00000029534	ANK1	8:41510739-41754280	8	41510739	41754280	protein_coding	-	protein_coding	3_noneth_egene_eth_megene
ENSG00000164808	SPIDR	8:48173167-48648868	8	48173167	48648868	protein_coding	+	protein_coding	3_noneth_egene_eth_megene
ENSG00000168300	PCMTD1	8:52730140-52811735	8	52730140	52811735	protein_coding	-	protein_coding	3_noneth_egene_eth_megene
ENSG00000198846	TOX	8:59717977-60031767	8	59717977	60031767	protein_coding	-	protein_coding	3_noneth_egene_eth_megene
ENSG00000104388	RAB2A	8:61429416-61536186	8	61429416	61536186	protein_coding	+	protein_coding	3_noneth_egene_eth_megene
ENSG00000254777	AC022182.1	8:61822612-61879116	8	61822612	61879116	lincRNA	+	long_noncoding	3_noneth_egene_eth_megene
ENSG00000137563	GGH	8:63927638-63951730	8	63927638	63951730	protein_coding	-	protein_coding	3_noneth_egene_eth_megene
ENSG00000104205	SGK3	8:67624653-67774257	8	67624653	67774257	protein_coding	+	protein_coding	3_noneth_egene_eth_megene
ENSG00000104218	CSPP1	8:67974661-68108498	8	67974661	68108498	protein_coding	+	protein_coding	3_noneth_egene_eth_megene
ENSG00000164764	SBSPON	8:73976775-74036323	8	73976775	74036323	protein_coding	-	protein_coding	3_noneth_egene_eth_megene
ENSG00000040341	STAU2	8:74332604-74659943	8	74332604	74659943	protein_coding	-	protein_coding	3_noneth_egene_eth_megene
ENSG00000104343	UBE2W	8:74692332-74791145	8	74692332	74791145	protein_coding	-	protein_coding	3_noneth_egene_eth_megene
ENSG00000175606	TMEM70	8:74884672-74895018	8	74884672	74895018	protein_coding	+	protein_coding	3_noneth_egene_eth_megene
ENSG00000154589	LY96	8:74903587-74941322	8	74903587	74941322	protein_coding	+	protein_coding	3_noneth_egene_eth_megene
ENSG00000076554	TPD52	8:80870571-81143467	8	80870571	81143467	protein_coding	-	protein_coding	3_noneth_egene_eth_megene
ENSG00000104312	RIPK2	8:90769975-90803291	8	90769975	90803291	protein_coding	+	protein_coding	3_noneth_egene_eth_megene
ENSG00000104325	DECR1	8:91013633-91064320	8	91013633	91064320	protein_coding	+	protein_coding	3_noneth_egene_eth_megene
ENSG00000123119	NECAB1	8:91803778-91971636	8	91803778	91971636	protein_coding	+	protein_coding	3_noneth_egene_eth_megene
ENSG00000155099	TMEM55A	8:92006024-92053292	8	92006024	92053292	protein_coding	-	protein_coding	3_noneth_egene_eth_megene
ENSG00000104324	CPQ	8:97657455-98161882	8	97657455	98161882	protein_coding	+	protein_coding	3_noneth_egene_eth_megene
ENSG00000155096	AZIN1	8:103838585-103906092	8	103838585	103906092	protein_coding	-	protein_coding	3_noneth_egene_eth_megene
ENSG00000254281	KB-1507C5.4	8:103991013-104012412	8	103991013	104012412	lincRNA	+	long_noncoding	3_noneth_egene_eth_megene
ENSG00000104408	EIF3E	8:109213445-109447562	8	109213445	109447562	protein_coding	-	protein_coding	3_noneth_egene_eth_megene
ENSG00000172164	SNTB1	8:121547985-121825513	8	121547985	121825513	protein_coding	-	protein_coding	3_noneth_egene_eth_megene
ENSG00000178764	ZHX2	8:123793633-123986750	8	123793633	123986750	protein_coding	+	protein_coding	3_noneth_egene_eth_megene
ENSG00000156787	TBC1D31	8:124054208-124164393	8	124054208	124164393	protein_coding	+	protein_coding	3_noneth_egene_eth_megene
ENSG00000156804	FBXO32	8:124510129-124553446	8	124510129	124553446	protein_coding	-	protein_coding	3_noneth_egene_eth_megene
ENSG00000170881	RNF139	8:125486979-125500155	8	125486979	125500155	protein_coding	+	protein_coding	3_noneth_egene_eth_megene
ENSG00000170873	MTSS1	8:125563031-125740730	8	125563031	125740730	protein_coding	-	protein_coding	3_noneth_egene_eth_megene
ENSG00000245164	LINC00861	8:126934552-126963493	8	126934552	126963493	lincRNA	-	long_noncoding	3_noneth_egene_eth_megene
ENSG00000246228	CASC8	8:128302062-128494384	8	128302062	128494384	antisense	-	long_noncoding	3_noneth_egene_eth_megene
ENSG00000153310	FAM49B	8:130851839-131029375	8	130851839	131029375	protein_coding	-	protein_coding	3_noneth_egene_eth_megene
ENSG00000165071	TMEM71	8:133697253-133772958	8	133697253	133772958	protein_coding	-	protein_coding	3_noneth_egene_eth_megene
ENSG00000167632	TRAPPC9	8:140742586-141468678	8	140742586	141468678	protein_coding	-	protein_coding	3_noneth_egene_eth_megene
ENSG00000184489	PTP4A3	8:142402093-142441620	8	142402093	142441620	protein_coding	+	protein_coding	3_noneth_egene_eth_megene
ENSG00000160932	LY6E	8:144099399-144105249	8	144099399	144105249	protein_coding	+	protein_coding	3_noneth_egene_eth_megene
ENSG00000014164	ZC3H3	8:144519825-144623623	8	144519825	144623623	protein_coding	-	protein_coding	3_noneth_egene_eth_megene
ENSG00000104518	GSDMD	8:144635377-144645232	8	144635377	144645232	protein_coding	+	protein_coding	3_noneth_egene_eth_megene
ENSG00000181135	ZNF707	8:144766622-144796068	8	144766622	144796068	protein_coding	+	protein_coding	3_noneth_egene_eth_megene
ENSG00000180900	SCRIB	8:144873090-144897549	8	144873090	144897549	protein_coding	-	protein_coding	3_noneth_egene_eth_megene
ENSG00000227184	EPPK1	8:144939497-144952632	8	144939497	144952632	protein_coding	-	protein_coding	3_noneth_egene_eth_megene
ENSG00000160949	TONSL	8:145654165-145669827	8	145654165	145669827	protein_coding	-	protein_coding	3_noneth_egene_eth_megene
ENSG00000197363	ZNF517	8:146024261-146036554	8	146024261	146036554	protein_coding	+	protein_coding	3_noneth_egene_eth_megene
ENSG00000107104	KANK1	9:470291-746105	9	470291	746105	protein_coding	+	protein_coding	3_noneth_egene_eth_megene
ENSG00000096968	JAK2	9:4985033-5128183	9	4985033	5128183	protein_coding	+	protein_coding	3_noneth_egene_eth_megene
ENSG00000120215	MLANA	9:5890802-5910606	9	5890802	5910606	protein_coding	+	protein_coding	3_noneth_egene_eth_megene
ENSG00000173068	BNC2	9:16409501-16870841	9	16409501	16870841	protein_coding	-	protein_coding	3_noneth_egene_eth_megene
ENSG00000044459	CNTLN	9:17134980-17503921	9	17134980	17503921	protein_coding	+	protein_coding	3_noneth_egene_eth_megene
ENSG00000147874	HAUS6	9:19053141-19103117	9	19053141	19103117	protein_coding	-	protein_coding	3_noneth_egene_eth_megene
ENSG00000171843	MLLT3	9:20341663-20622542	9	20341663	20622542	protein_coding	-	protein_coding	3_noneth_egene_eth_megene
ENSG00000186638	KIF24	9:34252379-34329198	9	34252379	34329198	protein_coding	-	protein_coding	3_noneth_egene_eth_megene
ENSG00000137070	IL11RA	9:34650699-34661889	9	34650699	34661889	protein_coding	+	protein_coding	3_noneth_egene_eth_megene
ENSG00000137103	TMEM8B	9:35814448-35854844	9	35814448	35854844	protein_coding	+	protein_coding	3_noneth_egene_eth_megene
ENSG00000196092	PAX5	9:36833272-37034103	9	36833272	37034103	protein_coding	-	protein_coding	3_noneth_egene_eth_megene
ENSG00000137054	POLR1E	9:37485932-37503694	9	37485932	37503694	protein_coding	+	protein_coding	3_noneth_egene_eth_megene
ENSG00000165092	ALDH1A1	9:75515578-75695358	9	75515578	75695358	protein_coding	-	protein_coding	3_noneth_egene_eth_megene
ENSG00000134996	OSTF1	9:77703459-77762181	9	77703459	77762181	protein_coding	+	protein_coding	3_noneth_egene_eth_megene
ENSG00000135069	PSAT1	9:80912059-80945009	9	80912059	80945009	protein_coding	+	protein_coding	3_noneth_egene_eth_megene
ENSG00000148057	IDNK	9:86237964-86259045	9	86237964	86259045	protein_coding	+	protein_coding	3_noneth_egene_eth_megene
ENSG00000135049	AGTPBP1	9:88161455-88356944	9	88161455	88356944	protein_coding	-	protein_coding	3_noneth_egene_eth_megene
ENSG00000083223	ZCCHC6	9:88902648-88969369	9	88902648	88969369	protein_coding	-	protein_coding	3_noneth_egene_eth_megene
ENSG00000187764	SEMA4D	9:91975702-92113045	9	91975702	92113045	protein_coding	-	protein_coding	3_noneth_egene_eth_megene
ENSG00000197724	PHF2	9:96338689-96441869	9	96338689	96441869	protein_coding	+	protein_coding	3_noneth_egene_eth_megene
ENSG00000136842	TMOD1	9:100263462-100364030	9	100263462	100364030	protein_coding	+	protein_coding	3_noneth_egene_eth_megene
ENSG00000106785	TRIM14	9:100831557-100881494	9	100831557	100881494	protein_coding	-	protein_coding	3_noneth_egene_eth_megene
ENSG00000119471	HSDL2	9:115142217-115234690	9	115142217	115234690	protein_coding	+	protein_coding	3_noneth_egene_eth_megene
ENSG00000148158	SNX30	9:115513118-115643951	9	115513118	115643951	protein_coding	+	protein_coding	3_noneth_egene_eth_megene
ENSG00000136868	SLC31A1	9:115983808-116028674	9	115983808	116028674	protein_coding	+	protein_coding	3_noneth_egene_eth_megene
ENSG00000106948	AKNA	9:117096436-117156685	9	117096436	117156685	protein_coding	-	protein_coding	3_noneth_egene_eth_megene
ENSG00000157693	C9orf91	9:117373486-117408702	9	117373486	117408702	protein_coding	+	protein_coding	3_noneth_egene_eth_megene
ENSG00000148219	ASTN2	9:119187504-120177348	9	119187504	120177348	protein_coding	-	protein_coding	3_noneth_egene_eth_megene
ENSG00000136869	TLR4	9:120466610-120479149	9	120466610	120479149	protein_coding	+	protein_coding	3_noneth_egene_eth_megene
ENSG00000056558	TRAF1	9:123664671-123691451	9	123664671	123691451	protein_coding	-	protein_coding	3_noneth_egene_eth_megene
ENSG00000119397	CNTRL	9:123837141-123939888	9	123837141	123939888	protein_coding	+	protein_coding	3_noneth_egene_eth_megene
ENSG00000165209	STRBP	9:125871779-126030855	9	125871779	126030855	protein_coding	-	protein_coding	3_noneth_egene_eth_megene
ENSG00000148200	NR6A1	9:127279554-127533589	9	127279554	127533589	protein_coding	-	protein_coding	3_noneth_egene_eth_megene
ENSG00000173611	SCAI	9:127704887-127905785	9	127704887	127905785	protein_coding	-	protein_coding	3_noneth_egene_eth_megene
ENSG00000148356	LRSAM1	9:130213765-130265780	9	130213765	130265780	protein_coding	+	protein_coding	3_noneth_egene_eth_megene
ENSG00000136854	STXBP1	9:130374544-130457460	9	130374544	130457460	protein_coding	+	protein_coding	3_noneth_egene_eth_megene
ENSG00000167106	FAM102A	9:130702858-130742792	9	130702858	130742792	protein_coding	-	protein_coding	3_noneth_egene_eth_megene
ENSG00000148337	CIZ1	9:130928343-130966662	9	130928343	130966662	protein_coding	-	protein_coding	3_noneth_egene_eth_megene
ENSG00000197694	SPTAN1	9:131314866-131395941	9	131314866	131395941	protein_coding	+	protein_coding	3_noneth_egene_eth_megene
ENSG00000187239	FNBP1	9:132649466-132805473	9	132649466	132805473	protein_coding	-	protein_coding	3_noneth_egene_eth_megene
ENSG00000097007	ABL1	9:133589333-133763062	9	133589333	133763062	protein_coding	+	protein_coding	3_noneth_egene_eth_megene
ENSG00000107263	RAPGEF1	9:134452157-134615461	9	134452157	134615461	protein_coding	-	protein_coding	3_noneth_egene_eth_megene
ENSG00000125485	DDX31	9:135468384-135545788	9	135468384	135545788	protein_coding	-	protein_coding	3_noneth_egene_eth_megene
ENSG00000148290	SURF1	9:136218610-136223552	9	136218610	136223552	protein_coding	-	protein_coding	3_noneth_egene_eth_megene
ENSG00000160293	VAV2	9:136627016-136857726	9	136627016	136857726	protein_coding	-	protein_coding	3_noneth_egene_eth_megene
ENSG00000130559	CAMSAP1	9:138700333-138799074	9	138700333	138799074	protein_coding	-	protein_coding	3_noneth_egene_eth_megene
ENSG00000160360	GPSM1	9:139221932-139254057	9	139221932	139254057	protein_coding	+	protein_coding	3_noneth_egene_eth_megene
ENSG00000148384	INPP5E	9:139323071-139334274	9	139323071	139334274	protein_coding	-	protein_coding	3_noneth_egene_eth_megene
ENSG00000148396	SEC16A	9:139334549-139372141	9	139334549	139372141	protein_coding	-	protein_coding	3_noneth_egene_eth_megene
ENSG00000127191	TRAF2	9:139776364-139821059	9	139776364	139821059	protein_coding	+	protein_coding	3_noneth_egene_eth_megene
ENSG00000177239	MAN1B1	9:139981379-140003635	9	139981379	140003635	protein_coding	+	protein_coding	3_noneth_egene_eth_megene
ENSG00000130653	PNPLA7	9:140354404-140444986	9	140354404	140444986	protein_coding	-	protein_coding	3_noneth_egene_eth_megene
ENSG00000067057	PFKP	10:3108525-3179904	10	3108525	3179904	protein_coding	+	protein_coding	3_noneth_egene_eth_megene
ENSG00000196372	ASB13	10:5680830-5708558	10	5680830	5708558	protein_coding	-	protein_coding	3_noneth_egene_eth_megene
ENSG00000134452	FBXO18	10:5931535-5979556	10	5931535	5979556	protein_coding	+	protein_coding	3_noneth_egene_eth_megene
ENSG00000134460	IL2RA	10:6052652-6104288	10	6052652	6104288	protein_coding	-	protein_coding	3_noneth_egene_eth_megene
ENSG00000212743	DKFZP667F0711	10:6392278-6394723	10	6392278	6394723	protein_coding	+	protein_coding	3_noneth_egene_eth_megene
ENSG00000165632	TAF3	10:7860467-8058590	10	7860467	8058590	protein_coding	+	protein_coding	3_noneth_egene_eth_megene
ENSG00000165630	PRPF18	10:13628927-13672868	10	13628927	13672868	protein_coding	+	protein_coding	3_noneth_egene_eth_megene
ENSG00000078403	MLLT10	10:21823094-22032559	10	21823094	22032559	protein_coding	+	protein_coding	3_noneth_egene_eth_megene
ENSG00000148450	MSRB2	10:23384435-23410942	10	23384435	23410942	protein_coding	+	protein_coding	3_noneth_egene_eth_megene
ENSG00000107863	ARHGAP21	10:24872538-25012597	10	24872538	25012597	protein_coding	-	protein_coding	3_noneth_egene_eth_megene
ENSG00000151023	ENKUR	10:25270908-25305089	10	25270908	25305089	protein_coding	-	protein_coding	3_noneth_egene_eth_megene
ENSG00000136754	ABI1	10:27035522-27150016	10	27035522	27150016	protein_coding	-	protein_coding	3_noneth_egene_eth_megene
ENSG00000099246	RAB18	10:27793197-27831143	10	27793197	27831143	protein_coding	+	protein_coding	3_noneth_egene_eth_megene
ENSG00000108100	CCNY	10:35535953-35860852	10	35535953	35860852	protein_coding	+	protein_coding	3_noneth_egene_eth_megene
ENSG00000198915	RASGEF1A	10:43689983-43762367	10	43689983	43762367	protein_coding	-	protein_coding	3_noneth_egene_eth_megene
ENSG00000169813	HNRNPF	10:43881065-43904614	10	43881065	43904614	protein_coding	-	protein_coding	3_noneth_egene_eth_megene
ENSG00000243536	ANTXRLP1	10:47605211-47644793	10	47605211	47644793	pseudogene	-	pseudogene	3_noneth_egene_eth_megene
ENSG00000128805	ARHGAP22	10:49654077-49864310	10	49654077	49864310	protein_coding	-	protein_coding	3_noneth_egene_eth_megene
ENSG00000150347	ARID5B	10:63661059-63856703	10	63661059	63856703	protein_coding	+	protein_coding	3_noneth_egene_eth_megene
ENSG00000165476	REEP3	10:65281123-65384883	10	65281123	65384883	protein_coding	+	protein_coding	3_noneth_egene_eth_megene
ENSG00000148634	HERC4	10:69681665-69835105	10	69681665	69835105	protein_coding	-	protein_coding	3_noneth_egene_eth_megene
ENSG00000122912	SLC25A16	10:70237756-70287231	10	70237756	70287231	protein_coding	-	protein_coding	3_noneth_egene_eth_megene
ENSG00000156515	HK1	10:71029740-71161638	10	71029740	71161638	protein_coding	+	protein_coding	3_noneth_egene_eth_megene
ENSG00000079332	SAR1A	10:71907045-71930279	10	71907045	71930279	protein_coding	-	protein_coding	3_noneth_egene_eth_megene
ENSG00000156026	MCU	10:74451889-74647452	10	74451889	74647452	protein_coding	+	protein_coding	3_noneth_egene_eth_megene
ENSG00000122884	P4HA1	10:74766975-74856732	10	74766975	74856732	protein_coding	-	protein_coding	3_noneth_egene_eth_megene
ENSG00000156671	SAMD8	10:76859344-76941881	10	76859344	76941881	protein_coding	+	protein_coding	3_noneth_egene_eth_megene
ENSG00000108175	ZMIZ1	10:80828792-81076276	10	80828792	81076276	protein_coding	+	protein_coding	3_noneth_egene_eth_megene
ENSG00000108219	TSPAN14	10:82213922-82292879	10	82213922	82292879	protein_coding	+	protein_coding	3_noneth_egene_eth_megene
ENSG00000198682	PAPSS2	10:89419370-89507462	10	89419370	89507462	protein_coding	+	protein_coding	3_noneth_egene_eth_megene
ENSG00000171862	PTEN	10:89622870-89731687	10	89622870	89731687	protein_coding	+	protein_coding	3_noneth_egene_eth_megene
ENSG00000119917	IFIT3	10:91087651-91100728	10	91087651	91100728	protein_coding	+	protein_coding	3_noneth_egene_eth_megene
ENSG00000152782	PANK1	10:91342745-91405215	10	91342745	91405215	protein_coding	-	protein_coding	3_noneth_egene_eth_megene
ENSG00000138119	MYOF	10:95066186-95242074	10	95066186	95242074	protein_coding	-	protein_coding	3_noneth_egene_eth_megene
ENSG00000138185	ENTPD1	10:97471536-97637023	10	97471536	97637023	protein_coding	+	protein_coding	3_noneth_egene_eth_megene
ENSG00000269948	RP11-248J23.6	10:97709725-97744785	10	97709725	97744785	protein_coding	+	protein_coding	3_noneth_egene_eth_megene
ENSG00000095585	BLNK	10:97951458-98031344	10	97951458	98031344	protein_coding	-	protein_coding	3_noneth_egene_eth_megene
ENSG00000077147	TM9SF3	10:98277866-98347209	10	98277866	98347209	protein_coding	-	protein_coding	3_noneth_egene_eth_megene
ENSG00000119929	CUTC	10:101462315-101515891	10	101462315	101515891	protein_coding	+	protein_coding	3_noneth_egene_eth_megene
ENSG00000213341	CHUK	10:101948055-101989376	10	101948055	101989376	protein_coding	-	protein_coding	3_noneth_egene_eth_megene
ENSG00000075826	SEC31B	10:102246399-102289628	10	102246399	102289628	protein_coding	-	protein_coding	3_noneth_egene_eth_megene
ENSG00000107816	LZTS2	10:102756375-102767593	10	102756375	102767593	protein_coding	+	protein_coding	3_noneth_egene_eth_megene
ENSG00000120049	KCNIP2	10:103585731-103603677	10	103585731	103603677	protein_coding	-	protein_coding	3_noneth_egene_eth_megene
ENSG00000269609	RP11-18I14.10	10:104209574-104220863	10	104209574	104220863	processed_transcript	+	long_noncoding	3_noneth_egene_eth_megene
ENSG00000107882	SUFU	10:104263744-104393292	10	104263744	104393292	protein_coding	+	protein_coding	3_noneth_egene_eth_megene
ENSG00000171206	TRIM8	10:104404253-104418164	10	104404253	104418164	protein_coding	+	protein_coding	3_noneth_egene_eth_megene
ENSG00000156398	SFXN2	10:104474295-104503249	10	104474295	104503249	protein_coding	+	protein_coding	3_noneth_egene_eth_megene
ENSG00000076685	NT5C2	10:104845940-104953056	10	104845940	104953056	protein_coding	-	protein_coding	3_noneth_egene_eth_megene
ENSG00000107957	SH3PXD2A	10:105348285-105615301	10	105348285	105615301	protein_coding	-	protein_coding	3_noneth_egene_eth_megene
ENSG00000150594	ADRA2A	10:112836790-112840658	10	112836790	112840658	protein_coding	+	protein_coding	3_noneth_egene_eth_megene
ENSG00000169129	AFAP1L2	10:116054583-116164515	10	116054583	116164515	protein_coding	-	protein_coding	3_noneth_egene_eth_megene
ENSG00000099204	ABLIM1	10:116190872-116444762	10	116190872	116444762	protein_coding	-	protein_coding	3_noneth_egene_eth_megene
ENSG00000165646	SLC18A2	10:119000604-119038941	10	119000604	119038941	protein_coding	+	protein_coding	3_noneth_egene_eth_megene
ENSG00000151893	CACUL1	10:120433679-120514761	10	120433679	120514761	protein_coding	-	protein_coding	3_noneth_egene_eth_megene
ENSG00000165672	PRDX3	10:120927215-120938345	10	120927215	120938345	protein_coding	-	protein_coding	3_noneth_egene_eth_megene
ENSG00000151929	BAG3	10:121410882-121437331	10	121410882	121437331	protein_coding	+	protein_coding	3_noneth_egene_eth_megene
ENSG00000197771	MCMBP	10:121588972-121652068	10	121588972	121652068	protein_coding	-	protein_coding	3_noneth_egene_eth_megene
ENSG00000107679	PLEKHA1	10:124134212-124191867	10	124134212	124191867	protein_coding	+	protein_coding	3_noneth_egene_eth_megene
ENSG00000196177	ACADSB	10:124768495-124817827	10	124768495	124817827	protein_coding	+	protein_coding	3_noneth_egene_eth_megene
ENSG00000107902	LHPP	10:126150403-126306457	10	126150403	126306457	protein_coding	+	protein_coding	3_noneth_egene_eth_megene
ENSG00000148773	MKI67	10:129894923-129924649	10	129894923	129924649	protein_coding	-	protein_coding	3_noneth_egene_eth_megene
ENSG00000170430	MGMT	10:131265448-131566271	10	131265448	131566271	protein_coding	+	protein_coding	3_noneth_egene_eth_megene
ENSG00000185101	ANO9	11:417933-442011	11	417933	442011	protein_coding	-	protein_coding	3_noneth_egene_eth_megene
ENSG00000183020	AP2A2	11:924894-1012239	11	924894	1012239	protein_coding	+	protein_coding	3_noneth_egene_eth_megene
ENSG00000182208	MOB2	11:1490687-1522477	11	1490687	1522477	protein_coding	-	protein_coding	3_noneth_egene_eth_megene
ENSG00000110651	CD81	11:2397407-2418649	11	2397407	2418649	protein_coding	+	protein_coding	3_noneth_egene_eth_megene
ENSG00000021762	OSBPL5	11:3108346-3187969	11	3108346	3187969	protein_coding	-	protein_coding	3_noneth_egene_eth_megene
ENSG00000132256	TRIM5	11:5684425-5959849	11	5684425	5959849	protein_coding	-	protein_coding	3_noneth_egene_eth_megene
ENSG00000132274	TRIM22	11:5710919-5758319	11	5710919	5758319	protein_coding	+	protein_coding	3_noneth_egene_eth_megene
ENSG00000179532	DNHD1	11:6518490-6614988	11	6518490	6614988	protein_coding	+	protein_coding	3_noneth_egene_eth_megene
ENSG00000183801	OLFML1	11:7506619-7532608	11	7506619	7532608	protein_coding	+	protein_coding	3_noneth_egene_eth_megene
ENSG00000166402	TUB	11:8040791-8127659	11	8040791	8127659	protein_coding	+	protein_coding	3_noneth_egene_eth_megene
ENSG00000133789	SWAP70	11:9685624-9774538	11	9685624	9774538	protein_coding	+	protein_coding	3_noneth_egene_eth_megene
ENSG00000236287	ZBED5	11:10833621-10880343	11	10833621	10880343	protein_coding	-	protein_coding	3_noneth_egene_eth_megene
ENSG00000133816	MICAL2	11:12115543-12285334	11	12115543	12285334	protein_coding	+	protein_coding	3_noneth_egene_eth_megene
ENSG00000133808	MICALCL	11:12297627-12380691	11	12297627	12380691	protein_coding	+	protein_coding	3_noneth_egene_eth_megene
ENSG00000166689	PLEKHA7	11:16799842-17035990	11	16799842	17035990	protein_coding	-	protein_coding	3_noneth_egene_eth_megene
ENSG00000011405	PIK3C2A	11:17099277-17229530	11	17099277	17229530	protein_coding	-	protein_coding	3_noneth_egene_eth_megene
ENSG00000110768	GTF2H1	11:18343842-18388591	11	18343842	18388591	protein_coding	+	protein_coding	3_noneth_egene_eth_megene
ENSG00000135363	LMO2	11:33880122-33913836	11	33880122	33913836	protein_coding	-	protein_coding	3_noneth_egene_eth_megene
ENSG00000135362	PRR5L	11:36317838-36486754	11	36317838	36486754	protein_coding	+	protein_coding	3_noneth_egene_eth_megene
ENSG00000052841	TTC17	11:43380482-43516483	11	43380482	43516483	protein_coding	+	protein_coding	3_noneth_egene_eth_megene
ENSG00000157570	TSPAN18	11:44748015-44953972	11	44748015	44953972	protein_coding	+	protein_coding	3_noneth_egene_eth_megene
ENSG00000175274	TP53I11	11:44907454-44972840	11	44907454	44972840	protein_coding	-	protein_coding	3_noneth_egene_eth_megene
ENSG00000019485	PRDM11	11:45115564-45247734	11	45115564	45247734	protein_coding	+	protein_coding	3_noneth_egene_eth_megene
ENSG00000181830	SLC35C1	11:45825623-45834566	11	45825623	45834566	protein_coding	+	protein_coding	3_noneth_egene_eth_megene
ENSG00000165905	GYLTL1B	11:45943172-45950647	11	45943172	45950647	protein_coding	+	protein_coding	3_noneth_egene_eth_megene
ENSG00000149091	DGKZ	11:46354455-46402104	11	46354455	46402104	protein_coding	+	protein_coding	3_noneth_egene_eth_megene
ENSG00000175220	ARHGAP1	11:46698630-46722165	11	46698630	46722165	protein_coding	-	protein_coding	3_noneth_egene_eth_megene
ENSG00000149179	C11orf49	11:46958240-47185936	11	46958240	47185936	protein_coding	+	protein_coding	3_noneth_egene_eth_megene
ENSG00000110514	MADD	11:47290712-47351582	11	47290712	47351582	protein_coding	+	protein_coding	3_noneth_egene_eth_megene
ENSG00000066336	SPI1	11:47376411-47400127	11	47376411	47400127	protein_coding	-	protein_coding	3_noneth_egene_eth_megene
ENSG00000165915	SLC39A13	11:47428683-47438047	11	47428683	47438047	protein_coding	+	protein_coding	3_noneth_egene_eth_megene
ENSG00000149187	CELF1	11:47487496-47587121	11	47487496	47587121	protein_coding	-	protein_coding	3_noneth_egene_eth_megene
ENSG00000156587	UBE2L6	11:57319129-57335757	11	57319129	57335757	protein_coding	-	protein_coding	3_noneth_egene_eth_megene
ENSG00000149131	SERPING1	11:57364860-57382326	11	57364860	57382326	protein_coding	+	protein_coding	3_noneth_egene_eth_megene
ENSG00000013725	CD6	11:60739115-60787849	11	60739115	60787849	protein_coding	+	protein_coding	3_noneth_egene_eth_megene
ENSG00000110448	CD5	11:60869867-60895324	11	60869867	60895324	protein_coding	+	protein_coding	3_noneth_egene_eth_megene
ENSG00000124920	MYRF	11:61520114-61555990	11	61520114	61555990	protein_coding	+	protein_coding	3_noneth_egene_eth_megene
ENSG00000167994	RAB3IL1	11:61664773-61687741	11	61664773	61687741	protein_coding	-	protein_coding	3_noneth_egene_eth_megene
ENSG00000072518	MARK2	11:63606400-63678491	11	63606400	63678491	protein_coding	+	protein_coding	3_noneth_egene_eth_megene
ENSG00000110583	NAA40	11:63706431-63724800	11	63706431	63724800	protein_coding	+	protein_coding	3_noneth_egene_eth_megene
ENSG00000173264	GPR137	11:64037534-64056972	11	64037534	64056972	protein_coding	+	protein_coding	3_noneth_egene_eth_megene
ENSG00000173153	ESRRA	11:64073044-64084215	11	64073044	64084215	protein_coding	+	protein_coding	3_noneth_egene_eth_megene
ENSG00000110047	EHD1	11:64619114-64655768	11	64619114	64655768	protein_coding	-	protein_coding	3_noneth_egene_eth_megene
ENSG00000168062	BATF2	11:64755415-64764517	11	64755415	64764517	protein_coding	-	protein_coding	3_noneth_egene_eth_megene
ENSG00000168060	NAALADL1	11:64812290-64826021	11	64812290	64826021	protein_coding	-	protein_coding	3_noneth_egene_eth_megene
ENSG00000168056	LTBP3	11:65306276-65326401	11	65306276	65326401	protein_coding	-	protein_coding	3_noneth_egene_eth_megene
ENSG00000197136	PCNXL3	11:65383244-65404910	11	65383244	65404910	protein_coding	+	protein_coding	3_noneth_egene_eth_megene
ENSG00000172757	CFL1	11:65590493-65629497	11	65590493	65629497	protein_coding	-	protein_coding	3_noneth_egene_eth_megene
ENSG00000172500	FIBP	11:65651212-65656010	11	65651212	65656010	protein_coding	-	protein_coding	3_noneth_egene_eth_megene
ENSG00000087365	SF3B2	11:65818200-65836779	11	65818200	65836779	protein_coding	+	protein_coding	3_noneth_egene_eth_megene
ENSG00000174903	RAB1B	11:66036004-66044963	11	66036004	66044963	protein_coding	+	protein_coding	3_noneth_egene_eth_megene
ENSG00000172890	NADSYN1	11:71164155-71235153	11	71164155	71235153	protein_coding	+	protein_coding	3_noneth_egene_eth_megene
ENSG00000158555	GDPD5	11:75145685-75236948	11	75145685	75236948	protein_coding	-	protein_coding	3_noneth_egene_eth_megene
ENSG00000137474	MYO7A	11:76839310-76926284	11	76839310	76926284	protein_coding	+	protein_coding	3_noneth_egene_eth_megene
ENSG00000137502	RAB30	11:82684175-82782965	11	82684175	82782965	protein_coding	-	protein_coding	3_noneth_egene_eth_megene
ENSG00000073921	PICALM	11:85668727-85780924	11	85668727	85780924	protein_coding	-	protein_coding	3_noneth_egene_eth_megene
ENSG00000110218	PANX1	11:93862094-93915138	11	93862094	93915138	protein_coding	+	protein_coding	3_noneth_egene_eth_megene
ENSG00000245552	RP11-712B9.2	11:94883703-94967268	11	94883703	94967268	antisense	+	long_noncoding	3_noneth_egene_eth_megene
ENSG00000184384	MAML2	11:95709762-96076344	11	95709762	96076344	protein_coding	-	protein_coding	3_noneth_egene_eth_megene
ENSG00000110660	SLC35F2	11:107661717-107799019	11	107661717	107799019	protein_coding	-	protein_coding	3_noneth_egene_eth_megene
ENSG00000110723	EXPH5	11:108376158-108464465	11	108376158	108464465	protein_coding	-	protein_coding	3_noneth_egene_eth_megene
ENSG00000110777	POU2AF1	11:111222977-111326355	11	111222977	111326355	protein_coding	-	protein_coding	3_noneth_egene_eth_megene
ENSG00000170145	SIK2	11:111473115-111601577	11	111473115	111601577	protein_coding	+	protein_coding	3_noneth_egene_eth_megene
ENSG00000149294	NCAM1	11:112831997-113149158	11	112831997	113149158	protein_coding	+	protein_coding	3_noneth_egene_eth_megene
ENSG00000160584	SIK3	11:116714118-116969153	11	116714118	116969153	protein_coding	-	protein_coding	3_noneth_egene_eth_megene
ENSG00000110274	CEP164	11:117185273-117283984	11	117185273	117283984	protein_coding	+	protein_coding	3_noneth_egene_eth_megene
ENSG00000160683	CXCR5	11:118754475-118768508	11	118754475	118768508	protein_coding	+	protein_coding	3_noneth_egene_eth_megene
ENSG00000186174	BCL9L	11:118764584-118796317	11	118764584	118796317	protein_coding	-	protein_coding	3_noneth_egene_eth_megene
ENSG00000023171	GRAMD1B	11:123396344-123498482	11	123396344	123498482	protein_coding	+	protein_coding	3_noneth_egene_eth_megene
ENSG00000134954	ETS1	11:128328656-128457453	11	128328656	128457453	protein_coding	-	protein_coding	3_noneth_egene_eth_megene
ENSG00000080854	IGSF9B	11:133778459-133826880	11	133778459	133826880	protein_coding	-	protein_coding	3_noneth_egene_eth_megene
ENSG00000166105	GLB1L3	11:134144139-134189458	11	134144139	134189458	protein_coding	+	protein_coding	3_noneth_egene_eth_megene
ENSG00000149328	GLB1L2	11:134201768-134248235	11	134201768	134248235	protein_coding	+	protein_coding	3_noneth_egene_eth_megene
ENSG00000111181	SLC6A12	12:299243-323736	12	299243	323736	protein_coding	-	protein_coding	3_noneth_egene_eth_megene
ENSG00000060237	WNK1	12:861759-1020618	12	861759	1020618	protein_coding	+	protein_coding	3_noneth_egene_eth_megene
ENSG00000082805	ERC1	12:1099675-1605099	12	1099675	1605099	protein_coding	+	protein_coding	3_noneth_egene_eth_megene
ENSG00000151067	CACNA1C	12:2079952-2802108	12	2079952	2802108	protein_coding	+	protein_coding	3_noneth_egene_eth_megene
ENSG00000111203	ITFG2	12:2921788-2968957	12	2921788	2968957	protein_coding	+	protein_coding	3_noneth_egene_eth_megene
ENSG00000118971	CCND2	12:4382938-4414516	12	4382938	4414516	protein_coding	+	protein_coding	3_noneth_egene_eth_megene
ENSG00000047617	ANO2	12:5641035-6055398	12	5641035	6055398	protein_coding	-	protein_coding	3_noneth_egene_eth_megene
ENSG00000139193	CD27	12:6554033-6560884	12	6554033	6560884	protein_coding	+	protein_coding	3_noneth_egene_eth_megene
ENSG00000111653	ING4	12:6759446-6772314	12	6759446	6772314	protein_coding	-	protein_coding	3_noneth_egene_eth_megene
ENSG00000010610	CD4	12:6896024-6929974	12	6896024	6929974	protein_coding	+	protein_coding	3_noneth_egene_eth_megene
ENSG00000111674	ENO2	12:7022909-7032861	12	7022909	7032861	protein_coding	+	protein_coding	3_noneth_egene_eth_megene
ENSG00000111676	ATN1	12:7033626-7051484	12	7033626	7051484	protein_coding	+	protein_coding	3_noneth_egene_eth_megene
ENSG00000177575	CD163	12:7623409-7656489	12	7623409	7656489	protein_coding	-	protein_coding	3_noneth_egene_eth_megene
ENSG00000065970	FOXJ2	12:8185299-8208099	12	8185299	8208099	protein_coding	+	protein_coding	3_noneth_egene_eth_megene
ENSG00000197992	CLEC9A	12:10183276-10218565	12	10183276	10218565	protein_coding	+	protein_coding	3_noneth_egene_eth_megene
ENSG00000212127	TAS2R14	12:11090005-11324172	12	11090005	11324172	protein_coding	-	protein_coding	3_noneth_egene_eth_megene
ENSG00000139083	ETV6	12:11802788-12048336	12	11802788	12048336	protein_coding	+	protein_coding	3_noneth_egene_eth_megene
ENSG00000111266	DUSP16	12:12628829-12715317	12	12628829	12715317	protein_coding	-	protein_coding	3_noneth_egene_eth_megene
ENSG00000084463	WBP11	12:14939410-14956474	12	14939410	14956474	protein_coding	-	protein_coding	3_noneth_egene_eth_megene
ENSG00000118308	LRMP	12:25173936-25261268	12	25173936	25261268	protein_coding	+	protein_coding	3_noneth_egene_eth_megene
ENSG00000064115	TM7SF3	12:27126128-27167367	12	27126128	27167367	protein_coding	-	protein_coding	3_noneth_egene_eth_megene
ENSG00000211455	STK38L	12:27396901-27478892	12	27396901	27478892	protein_coding	+	protein_coding	3_noneth_egene_eth_megene
ENSG00000110841	PPFIBP1	12:27676364-27848497	12	27676364	27848497	protein_coding	+	protein_coding	3_noneth_egene_eth_megene
ENSG00000087448	KLHL42	12:27932953-27955973	12	27932953	27955973	protein_coding	+	protein_coding	3_noneth_egene_eth_megene
ENSG00000151746	BICD1	12:32259769-32536567	12	32259769	32536567	protein_coding	+	protein_coding	3_noneth_egene_eth_megene
ENSG00000151229	SLC2A13	12:40148823-40499891	12	40148823	40499891	protein_coding	-	protein_coding	3_noneth_egene_eth_megene
ENSG00000188906	LRRK2	12:40590546-40763087	12	40590546	40763087	protein_coding	+	protein_coding	3_noneth_egene_eth_megene
ENSG00000139174	PRICKLE1	12:42852140-42984157	12	42852140	42984157	protein_coding	-	protein_coding	3_noneth_egene_eth_megene
ENSG00000184613	NELL2	12:44902058-45315631	12	44902058	45315631	protein_coding	-	protein_coding	3_noneth_egene_eth_megene
ENSG00000111371	SLC38A1	12:46576846-46663800	12	46576846	46663800	protein_coding	-	protein_coding	3_noneth_egene_eth_megene
ENSG00000179715	PCED1B	12:47473386-47630443	12	47473386	47630443	protein_coding	+	protein_coding	3_noneth_egene_eth_megene
ENSG00000258334	RP11-161H23.9	12:49686414-49718359	12	49686414	49718359	antisense	-	long_noncoding	3_noneth_egene_eth_megene
ENSG00000066117	SMARCD1	12:50478755-50494495	12	50478755	50494495	protein_coding	+	protein_coding	3_noneth_egene_eth_megene
ENSG00000050438	SLC4A8	12:51785101-51902980	12	51785101	51902980	protein_coding	+	protein_coding	3_noneth_egene_eth_megene
ENSG00000167778	SPRYD3	12:53458388-53473204	12	53458388	53473204	protein_coding	-	protein_coding	3_noneth_egene_eth_megene
ENSG00000172819	RARG	12:53604354-53626764	12	53604354	53626764	protein_coding	-	protein_coding	3_noneth_egene_eth_megene
ENSG00000197111	PCBP2	12:53835525-53874946	12	53835525	53874946	protein_coding	+	protein_coding	3_noneth_egene_eth_megene
ENSG00000139625	MAP3K12	12:53874274-53893847	12	53874274	53893847	protein_coding	-	protein_coding	3_noneth_egene_eth_megene
ENSG00000170653	ATF7	12:53901640-54020199	12	53901640	54020199	protein_coding	-	protein_coding	3_noneth_egene_eth_megene
ENSG00000161642	ZNF385A	12:54762917-54785082	12	54762917	54785082	protein_coding	-	protein_coding	3_noneth_egene_eth_megene
ENSG00000135426	TESPA1	12:55341802-55378530	12	55341802	55378530	protein_coding	-	protein_coding	3_noneth_egene_eth_megene
ENSG00000123411	IKZF4	12:56401443-56432219	12	56401443	56432219	protein_coding	+	protein_coding	3_noneth_egene_eth_megene
ENSG00000062485	CS	12:56665483-56694176	12	56665483	56694176	protein_coding	-	protein_coding	3_noneth_egene_eth_megene
ENSG00000185482	STAC3	12:57637236-57644976	12	57637236	57644976	protein_coding	-	protein_coding	3_noneth_egene_eth_megene
ENSG00000179912	R3HDM2	12:57643392-57824788	12	57643392	57824788	protein_coding	-	protein_coding	3_noneth_egene_eth_megene
ENSG00000135439	AGAP2	12:58118980-58135940	12	58118980	58135940	protein_coding	-	protein_coding	3_noneth_egene_eth_megene
ENSG00000127314	RAP1B	12:69004619-69054372	12	69004619	69054372	protein_coding	+	protein_coding	3_noneth_egene_eth_megene
ENSG00000135678	CPM	12:69235977-69365350	12	69235977	69365350	protein_coding	-	protein_coding	3_noneth_egene_eth_megene
ENSG00000111605	CPSF6	12:69633317-69668138	12	69633317	69668138	protein_coding	+	protein_coding	3_noneth_egene_eth_megene
ENSG00000072657	TRHDE	12:72481046-73059422	12	72481046	73059422	protein_coding	+	protein_coding	3_noneth_egene_eth_megene
ENSG00000180881	CAPS2	12:75669759-75784708	12	75669759	75784708	protein_coding	-	protein_coding	3_noneth_egene_eth_megene
ENSG00000111615	KRR1	12:75890684-75905416	12	75890684	75905416	protein_coding	-	protein_coding	3_noneth_egene_eth_megene
ENSG00000186908	ZDHHC17	12:77157368-77247476	12	77157368	77247476	protein_coding	+	protein_coding	3_noneth_egene_eth_megene
ENSG00000245904	RP11-796E2.4	12:92539349-92583436	12	92539349	92583436	antisense	+	long_noncoding	3_noneth_egene_eth_megene
ENSG00000205056	RP11-693J15.5	12:92860227-92885867	12	92860227	92885867	lincRNA	+	long_noncoding	3_noneth_egene_eth_megene
ENSG00000173598	NUDT4	12:93771659-93797024	12	93771659	93797024	protein_coding	+	protein_coding	3_noneth_egene_eth_megene
ENSG00000120833	SOCS2	12:93963590-93977263	12	93963590	93977263	protein_coding	+	protein_coding	3_noneth_egene_eth_megene
ENSG00000257878	RP11-256L6.3	12:96390299-96405267	12	96390299	96405267	antisense	+	long_noncoding	3_noneth_egene_eth_megene
ENSG00000111145	ELK3	12:96588160-96663613	12	96588160	96663613	protein_coding	+	protein_coding	3_noneth_egene_eth_megene
ENSG00000179088	C12orf42	12:103631369-103889749	12	103631369	103889749	protein_coding	-	protein_coding	3_noneth_egene_eth_megene
ENSG00000166598	HSP90B1	12:104323885-104347423	12	104323885	104347423	protein_coding	+	protein_coding	3_noneth_egene_eth_megene
ENSG00000139372	TDG	12:104359582-104382652	12	104359582	104382652	protein_coding	+	protein_coding	3_noneth_egene_eth_megene
ENSG00000198431	TXNRD1	12:104609557-104744061	12	104609557	104744061	protein_coding	+	protein_coding	3_noneth_egene_eth_megene
ENSG00000171310	CHST11	12:104849073-105155792	12	104849073	105155792	protein_coding	+	protein_coding	3_noneth_egene_eth_megene
ENSG00000110906	KCTD10	12:109886461-109915349	12	109886461	109915349	protein_coding	-	protein_coding	3_noneth_egene_eth_megene
ENSG00000122986	HVCN1	12:111065646-111142755	12	111065646	111142755	protein_coding	-	protein_coding	3_noneth_egene_eth_megene
ENSG00000204842	ATXN2	12:111890018-112037480	12	111890018	112037480	protein_coding	-	protein_coding	3_noneth_egene_eth_megene
ENSG00000089127	OAS1	12:113344582-113369990	12	113344582	113369990	protein_coding	+	protein_coding	3_noneth_egene_eth_megene
ENSG00000135144	DTX1	12:113494514-113535833	12	113494514	113535833	protein_coding	+	protein_coding	3_noneth_egene_eth_megene
ENSG00000186815	TPCN1	12:113658855-113736390	12	113658855	113736390	protein_coding	+	protein_coding	3_noneth_egene_eth_megene
ENSG00000135127	CCDC64	12:120427673-120532298	12	120427673	120532298	protein_coding	+	protein_coding	3_noneth_egene_eth_megene
ENSG00000089159	PXN	12:120648250-120703574	12	120648250	120703574	protein_coding	-	protein_coding	3_noneth_egene_eth_megene
ENSG00000110917	MLEC	12:121124672-121139667	12	121124672	121139667	protein_coding	+	protein_coding	3_noneth_egene_eth_megene
ENSG00000135114	OASL	12:121458095-121477045	12	121458095	121477045	protein_coding	-	protein_coding	3_noneth_egene_eth_megene
ENSG00000089053	ANAPC5	12:121746048-121837699	12	121746048	121837699	protein_coding	-	protein_coding	3_noneth_egene_eth_megene
ENSG00000089094	KDM2B	12:121866900-122018920	12	121866900	122018920	protein_coding	-	protein_coding	3_noneth_egene_eth_megene
ENSG00000175727	MLXIP	12:122516628-122631894	12	122516628	122631894	protein_coding	+	protein_coding	3_noneth_egene_eth_megene
ENSG00000139719	VPS33A	12:122714111-122751068	12	122714111	122751068	protein_coding	-	protein_coding	3_noneth_egene_eth_megene
ENSG00000130779	CLIP1	12:122755979-122907179	12	122755979	122907179	protein_coding	-	protein_coding	3_noneth_egene_eth_megene
ENSG00000184445	KNTC1	12:123011793-123110943	12	123011793	123110943	protein_coding	+	protein_coding	3_noneth_egene_eth_megene
ENSG00000130787	HIP1R	12:123319000-123347507	12	123319000	123347507	protein_coding	+	protein_coding	3_noneth_egene_eth_megene
ENSG00000090975	PITPNM2	12:123468027-123634562	12	123468027	123634562	protein_coding	-	protein_coding	3_noneth_egene_eth_megene
ENSG00000185344	ATP6V0A2	12:124196865-124246302	12	124196865	124246302	protein_coding	+	protein_coding	3_noneth_egene_eth_megene
ENSG00000119242	CCDC92	12:124403207-124457378	12	124403207	124457378	protein_coding	-	protein_coding	3_noneth_egene_eth_megene
ENSG00000196498	NCOR2	12:124808961-125052135	12	124808961	125052135	protein_coding	-	protein_coding	3_noneth_egene_eth_megene
ENSG00000139370	SLC15A4	12:129277739-129308528	12	129277739	129308528	protein_coding	-	protein_coding	3_noneth_egene_eth_megene
ENSG00000183495	EP400	12:132434508-132565005	12	132434508	132565005	protein_coding	+	protein_coding	3_noneth_egene_eth_megene
ENSG00000112787	FBRSL1	12:133066137-133161774	12	133066137	133161774	protein_coding	+	protein_coding	3_noneth_egene_eth_megene
ENSG00000151835	SACS	13:23902965-24007841	13	23902965	24007841	protein_coding	-	protein_coding	3_noneth_egene_eth_megene
ENSG00000027001	MIPEP	13:24304328-24463558	13	24304328	24463558	protein_coding	-	protein_coding	3_noneth_egene_eth_megene
ENSG00000151849	CENPJ	13:25457171-25497018	13	25457171	25497018	protein_coding	-	protein_coding	3_noneth_egene_eth_megene
ENSG00000122025	FLT3	13:28577411-28674729	13	28577411	28674729	protein_coding	-	protein_coding	3_noneth_egene_eth_megene
ENSG00000152520	PAN3	13:28712643-28869475	13	28712643	28869475	protein_coding	+	protein_coding	3_noneth_egene_eth_megene
ENSG00000132963	POMP	13:29233241-29253062	13	29233241	29253062	protein_coding	+	protein_coding	3_noneth_egene_eth_megene
ENSG00000139514	SLC7A1	13:30083547-30169825	13	30083547	30169825	protein_coding	-	protein_coding	3_noneth_egene_eth_megene
ENSG00000139618	BRCA2	13:32889611-32973805	13	32889611	32973805	protein_coding	+	protein_coding	3_noneth_egene_eth_megene
ENSG00000244754	N4BP2L2	13:33006554-33112970	13	33006554	33112970	protein_coding	-	protein_coding	3_noneth_egene_eth_megene
ENSG00000120685	PROSER1	13:39584003-39612252	13	39584003	39612252	protein_coding	-	protein_coding	3_noneth_egene_eth_megene
ENSG00000150907	FOXO1	13:41129804-41240734	13	41129804	41240734	protein_coding	-	protein_coding	3_noneth_egene_eth_megene
ENSG00000102780	DGKH	13:42614176-42830714	13	42614176	42830714	protein_coding	+	protein_coding	3_noneth_egene_eth_megene
ENSG00000188342	GTF2F2	13:45694650-45858237	13	45694650	45858237	protein_coding	+	protein_coding	3_noneth_egene_eth_megene
ENSG00000136141	LRCH1	13:47127303-47327175	13	47127303	47327175	protein_coding	+	protein_coding	3_noneth_egene_eth_megene
ENSG00000136169	SETDB2	13:50018429-50069138	13	50018429	50069138	protein_coding	+	protein_coding	3_noneth_egene_eth_megene
ENSG00000136147	PHF11	13:50069746-50103123	13	50069746	50103123	protein_coding	+	protein_coding	3_noneth_egene_eth_megene
ENSG00000102837	OLFM4	13:53602894-53626192	13	53602894	53626192	protein_coding	+	protein_coding	3_noneth_egene_eth_megene
ENSG00000184226	PCDH9	13:66876967-67804468	13	66876967	67804468	protein_coding	-	protein_coding	3_noneth_egene_eth_megene
ENSG00000136153	LMO7	13:76194570-76434004	13	76194570	76434004	protein_coding	+	protein_coding	3_noneth_egene_eth_megene
ENSG00000088387	DOCK9	13:99445741-99738879	13	99445741	99738879	protein_coding	-	protein_coding	3_noneth_egene_eth_megene
ENSG00000134882	UBAC2	13:99853028-100038688	13	99853028	100038688	protein_coding	+	protein_coding	3_noneth_egene_eth_megene
ENSG00000125246	CLYBL	13:100258919-100549387	13	100258919	100549387	protein_coding	+	protein_coding	3_noneth_egene_eth_megene
ENSG00000134884	ARGLU1	13:107194021-107220512	13	107194021	107220512	protein_coding	-	protein_coding	3_noneth_egene_eth_megene
ENSG00000102524	TNFSF13B	13:108903588-108960832	13	108903588	108960832	protein_coding	+	protein_coding	3_noneth_egene_eth_megene
ENSG00000126217	MCF2L	13:113548692-113754053	13	113548692	113754053	protein_coding	+	protein_coding	3_noneth_egene_eth_megene
ENSG00000150403	TMCO3	13:114145310-114204542	13	114145310	114204542	protein_coding	+	protein_coding	3_noneth_egene_eth_megene
ENSG00000198176	TFDP1	13:114239013-114295785	13	114239013	114295785	protein_coding	+	protein_coding	3_noneth_egene_eth_megene
ENSG00000185989	RASA3	13:114747194-114898086	13	114747194	114898086	protein_coding	-	protein_coding	3_noneth_egene_eth_megene
ENSG00000198824	CHAMP1	13:115079988-115092796	13	115079988	115092796	protein_coding	+	protein_coding	3_noneth_egene_eth_megene
ENSG00000186648	LRRC16B	14:24521206-24538937	14	24521206	24538937	protein_coding	+	protein_coding	3_noneth_egene_eth_megene
ENSG00000092108	SCFD1	14:31091318-31205018	14	31091318	31205018	protein_coding	+	protein_coding	3_noneth_egene_eth_megene
ENSG00000151320	AKAP6	14:32798479-33300567	14	32798479	33300567	protein_coding	+	protein_coding	3_noneth_egene_eth_megene
ENSG00000214900	C14orf182	14:50448430-50474238	14	50448430	50474238	protein_coding	-	protein_coding	3_noneth_egene_eth_megene
ENSG00000258929	RP11-58E21.3	14:50474031-50507947	14	50474031	50507947	lincRNA	-	long_noncoding	3_noneth_egene_eth_megene
ENSG00000125375	ATP5S	14:50779044-50802276	14	50779044	50802276	protein_coding	+	protein_coding	3_noneth_egene_eth_megene
ENSG00000020577	SAMD4A	14:55033815-55260033	14	55033815	55260033	protein_coding	+	protein_coding	3_noneth_egene_eth_megene
ENSG00000100578	KIAA0586	14:58894103-59015216	14	58894103	59015216	protein_coding	+	protein_coding	3_noneth_egene_eth_megene
ENSG00000050130	JKAMP	14:59951161-59972128	14	59951161	59972128	protein_coding	+	protein_coding	3_noneth_egene_eth_megene
ENSG00000151838	CCDC175	14:59971257-60043549	14	59971257	60043549	protein_coding	-	protein_coding	3_noneth_egene_eth_megene
ENSG00000100612	DHRS7	14:60610838-60636574	14	60610838	60636574	protein_coding	-	protein_coding	3_noneth_egene_eth_megene
ENSG00000258926	RP11-47I22.1	14:62004226-62012005	14	62004226	62012005	antisense	-	long_noncoding	3_noneth_egene_eth_megene
ENSG00000089775	ZBTB25	14:64915824-64971931	14	64915824	64971931	protein_coding	-	protein_coding	3_noneth_egene_eth_megene
ENSG00000070182	SPTB	14:65213002-65346601	14	65213002	65346601	protein_coding	-	protein_coding	3_noneth_egene_eth_megene
ENSG00000171723	GPHN	14:66974125-67648520	14	66974125	67648520	protein_coding	+	protein_coding	3_noneth_egene_eth_megene
ENSG00000198133	TMEM229B	14:67913801-68000456	14	67913801	68000456	protein_coding	-	protein_coding	3_noneth_egene_eth_megene
ENSG00000081181	ARG2	14:68086515-68118437	14	68086515	68118437	protein_coding	+	protein_coding	3_noneth_egene_eth_megene
ENSG00000139990	DCAF5	14:69517598-69619867	14	69517598	69619867	protein_coding	-	protein_coding	3_noneth_egene_eth_megene
ENSG00000100647	KIAA0247	14:70078313-70181859	14	70078313	70181859	protein_coding	+	protein_coding	3_noneth_egene_eth_megene
ENSG00000006432	MAP3K9	14:71189243-71276251	14	71189243	71276251	protein_coding	-	protein_coding	3_noneth_egene_eth_megene
ENSG00000182732	RGS6	14:72399156-73030654	14	72399156	73030654	protein_coding	+	protein_coding	3_noneth_egene_eth_megene
ENSG00000187105	HEATR4	14:73945189-74025651	14	73945189	74025651	protein_coding	-	protein_coding	3_noneth_egene_eth_megene
ENSG00000156030	ELMSAN1	14:74181825-74256988	14	74181825	74256988	protein_coding	-	protein_coding	3_noneth_egene_eth_megene
ENSG00000198894	CIPC	14:77564440-77583630	14	77564440	77583630	protein_coding	+	protein_coding	3_noneth_egene_eth_megene
ENSG00000009830	POMT2	14:77741299-77787227	14	77741299	77787227	protein_coding	-	protein_coding	3_noneth_egene_eth_megene
ENSG00000100580	TMED8	14:77801364-77843452	14	77801364	77843452	protein_coding	-	protein_coding	3_noneth_egene_eth_megene
ENSG00000063761	ADCK1	14:78266426-78401355	14	78266426	78401355	protein_coding	+	protein_coding	3_noneth_egene_eth_megene
ENSG00000140022	STON2	14:81727000-81902809	14	81727000	81902809	protein_coding	-	protein_coding	3_noneth_egene_eth_megene
ENSG00000140030	GPR65	14:88471468-88478419	14	88471468	88478419	protein_coding	+	protein_coding	3_noneth_egene_eth_megene
ENSG00000165533	TTC8	14:89290497-89344335	14	89290497	89344335	protein_coding	+	protein_coding	3_noneth_egene_eth_megene
ENSG00000119720	NRDE2	14:90742580-90798481	14	90742580	90798481	protein_coding	-	protein_coding	3_noneth_egene_eth_megene
ENSG00000165914	TTC7B	14:91006932-91282823	14	91006932	91282823	protein_coding	-	protein_coding	3_noneth_egene_eth_megene
ENSG00000015133	CCDC88C	14:91737667-91884188	14	91737667	91884188	protein_coding	-	protein_coding	3_noneth_egene_eth_megene
ENSG00000165929	TC2N	14:92246095-92333880	14	92246095	92333880	protein_coding	-	protein_coding	3_noneth_egene_eth_megene
ENSG00000140090	SLC24A4	14:92788925-92962596	14	92788925	92962596	protein_coding	+	protein_coding	3_noneth_egene_eth_megene
ENSG00000176438	SYNE3	14:95883831-95942173	14	95883831	95942173	protein_coding	-	protein_coding	3_noneth_egene_eth_megene
ENSG00000187621	TCL6	14:96116835-96146170	14	96116835	96146170	processed_transcript	+	long_noncoding	3_noneth_egene_eth_megene
ENSG00000227051	C14orf132	14:96505661-96560417	14	96505661	96560417	protein_coding	+	protein_coding	3_noneth_egene_eth_megene
ENSG00000100749	VRK1	14:97263641-97398059	14	97263641	97398059	protein_coding	+	protein_coding	3_noneth_egene_eth_megene
ENSG00000127152	BCL11B	14:99635624-99737861	14	99635624	99737861	protein_coding	-	protein_coding	3_noneth_egene_eth_megene
ENSG00000205476	CCDC85C	14:99977603-100070363	14	99977603	100070363	protein_coding	-	protein_coding	3_noneth_egene_eth_megene
ENSG00000196405	EVL	14:100437786-100610573	14	100437786	100610573	protein_coding	+	protein_coding	3_noneth_egene_eth_megene
ENSG00000100811	YY1	14:100704635-100749129	14	100704635	100749129	protein_coding	+	protein_coding	3_noneth_egene_eth_megene
ENSG00000140105	WARS	14:100800125-100843142	14	100800125	100843142	protein_coding	-	protein_coding	3_noneth_egene_eth_megene
ENSG00000131323	TRAF3	14:103243813-103377837	14	103243813	103377837	protein_coding	+	protein_coding	3_noneth_egene_eth_megene
ENSG00000198752	CDC42BPB	14:103398716-103523799	14	103398716	103523799	protein_coding	-	protein_coding	3_noneth_egene_eth_megene
ENSG00000088808	PPP1R13B	14:104200089-104313927	14	104200089	104313927	protein_coding	-	protein_coding	3_noneth_egene_eth_megene
ENSG00000203485	INF2	14:105155943-105185942	14	105155943	105185942	protein_coding	+	protein_coding	3_noneth_egene_eth_megene
ENSG00000166428	PLD4	14:105391153-105399574	14	105391153	105399574	protein_coding	+	protein_coding	3_noneth_egene_eth_megene
ENSG00000185024	BRF1	14:105675623-105781926	14	105675623	105781926	protein_coding	-	protein_coding	3_noneth_egene_eth_megene
ENSG00000179364	PACS2	14:105766900-105864484	14	105766900	105864484	protein_coding	+	protein_coding	3_noneth_egene_eth_megene
ENSG00000211898	IGHD	14:106303099-106312010	14	106303099	106312010	IG_C_gene	-	protein_coding	3_noneth_egene_eth_megene
ENSG00000224078	SNHG14	15:25223730-25664609	15	25223730	25664609	processed_transcript	+	long_noncoding	3_noneth_egene_eth_megene
ENSG00000206190	ATP10A	15:25922420-26110317	15	25922420	26110317	protein_coding	-	protein_coding	3_noneth_egene_eth_megene
ENSG00000104081	BMF	15:40380091-40401093	15	40380091	40401093	protein_coding	-	protein_coding	3_noneth_egene_eth_megene
ENSG00000156970	BUB1B	15:40453224-40513337	15	40453224	40513337	protein_coding	+	protein_coding	3_noneth_egene_eth_megene
ENSG00000140320	BAHD1	15:40731920-40760441	15	40731920	40760441	protein_coding	+	protein_coding	3_noneth_egene_eth_megene
ENSG00000137812	CASC5	15:40886218-40956540	15	40886218	40956540	protein_coding	+	protein_coding	3_noneth_egene_eth_megene
ENSG00000062524	LTK	15:41795836-41806085	15	41795836	41806085	protein_coding	-	protein_coding	3_noneth_egene_eth_megene
ENSG00000103932	RPAP1	15:41809374-41836467	15	41809374	41836467	protein_coding	-	protein_coding	3_noneth_egene_eth_megene
ENSG00000159433	STARD9	15:42867857-43013179	15	42867857	43013179	protein_coding	+	protein_coding	3_noneth_egene_eth_megene
ENSG00000166963	MAP1A	15:43803156-43823818	15	43803156	43823818	protein_coding	+	protein_coding	3_noneth_egene_eth_megene
ENSG00000166710	B2M	15:45003675-45011075	15	45003675	45011075	protein_coding	+	protein_coding	3_noneth_egene_eth_megene
ENSG00000185880	TRIM69	15:45021186-45060027	15	45021186	45060027	protein_coding	+	protein_coding	3_noneth_egene_eth_megene
ENSG00000137857	DUOX1	15:45422131-45457774	15	45422131	45457774	protein_coding	+	protein_coding	3_noneth_egene_eth_megene
ENSG00000197535	MYO5A	15:52599480-52821247	15	52599480	52821247	protein_coding	-	protein_coding	3_noneth_egene_eth_megene
ENSG00000260916	CCPG1	15:55632230-55700708	15	55632230	55700708	protein_coding	-	protein_coding	3_noneth_egene_eth_megene
ENSG00000245534	RP11-219B17.1	15:60771377-60922836	15	60771377	60922836	antisense	+	long_noncoding	3_noneth_egene_eth_megene
ENSG00000171914	TLN2	15:62682725-63136830	15	62682725	63136830	protein_coding	+	protein_coding	3_noneth_egene_eth_megene
ENSG00000138613	APH1B	15:63568217-63601325	15	63568217	63601325	protein_coding	+	protein_coding	3_noneth_egene_eth_megene
ENSG00000169118	CSNK1G1	15:64457716-64648442	15	64457716	64648442	protein_coding	-	protein_coding	3_noneth_egene_eth_megene
ENSG00000180357	ZNF609	15:64752941-64978264	15	64752941	64978264	protein_coding	+	protein_coding	3_noneth_egene_eth_megene
ENSG00000246922	UBAP1L	15:65385338-65407535	15	65385338	65407535	protein_coding	-	protein_coding	3_noneth_egene_eth_megene
ENSG00000166949	SMAD3	15:67356101-67487533	15	67356101	67487533	protein_coding	+	protein_coding	3_noneth_egene_eth_megene
ENSG00000137807	KIF23	15:69706585-69740764	15	69706585	69740764	protein_coding	+	protein_coding	3_noneth_egene_eth_megene
ENSG00000067225	PKM	15:72491370-72524164	15	72491370	72524164	protein_coding	-	protein_coding	3_noneth_egene_eth_megene
ENSG00000159322	ADPGK	15:73043710-73078187	15	73043710	73078187	protein_coding	-	protein_coding	3_noneth_egene_eth_megene
ENSG00000140464	PML	15:74287014-74340153	15	74287014	74340153	protein_coding	+	protein_coding	3_noneth_egene_eth_megene
ENSG00000103653	CSK	15:75074398-75095539	15	75074398	75095539	protein_coding	+	protein_coding	3_noneth_egene_eth_megene
ENSG00000138621	PPCDC	15:75315896-75409803	15	75315896	75409803	protein_coding	+	protein_coding	3_noneth_egene_eth_megene
ENSG00000167173	C15orf39	15:75487984-75504510	15	75487984	75504510	protein_coding	+	protein_coding	3_noneth_egene_eth_megene
ENSG00000169758	C15orf27	15:76352178-76521462	15	76352178	76521462	protein_coding	+	protein_coding	3_noneth_egene_eth_megene
ENSG00000041357	PSMA4	15:78832747-78841604	15	78832747	78841604	protein_coding	+	protein_coding	3_noneth_egene_eth_megene
ENSG00000136371	MTHFS	15:80125927-80189721	15	80125927	80189721	protein_coding	-	protein_coding	3_noneth_egene_eth_megene
ENSG00000180953	ST20	15:80191182-80216044	15	80191182	80216044	protein_coding	-	protein_coding	3_noneth_egene_eth_megene
ENSG00000103888	KIAA1199	15:81071684-81244117	15	81071684	81244117	protein_coding	+	protein_coding	3_noneth_egene_eth_megene
ENSG00000169612	FAM103A1	15:83654959-83659809	15	83654959	83659809	protein_coding	+	protein_coding	3_noneth_egene_eth_megene
ENSG00000136404	TM6SF1	15:83776159-83813606	15	83776159	83813606	protein_coding	+	protein_coding	3_noneth_egene_eth_megene
ENSG00000183655	KLHL25	15:86302554-86338261	15	86302554	86338261	protein_coding	-	protein_coding	3_noneth_egene_eth_megene
ENSG00000172183	ISG20	15:89179384-89199714	15	89179384	89199714	protein_coding	+	protein_coding	3_noneth_egene_eth_megene
ENSG00000140545	MFGE8	15:89441916-89456642	15	89441916	89456642	protein_coding	-	protein_coding	3_noneth_egene_eth_megene
ENSG00000185033	SEMA4B	15:90703836-90772911	15	90703836	90772911	protein_coding	+	protein_coding	3_noneth_egene_eth_megene
ENSG00000183208	GDPGP1	15:90777040-90785315	15	90777040	90785315	protein_coding	+	protein_coding	3_noneth_egene_eth_megene
ENSG00000140577	CRTC3	15:91073157-91188577	15	91073157	91188577	protein_coding	+	protein_coding	3_noneth_egene_eth_megene
ENSG00000166965	RCCD1	15:91498100-91506349	15	91498100	91506349	protein_coding	+	protein_coding	3_noneth_egene_eth_megene
ENSG00000272888	AC013394.2	15:93425937-93441975	15	93425937	93441975	processed_transcript	+	long_noncoding	3_noneth_egene_eth_megene
ENSG00000140470	ADAMTS17	15:100511794-100882210	15	100511794	100882210	protein_coding	-	protein_coding	3_noneth_egene_eth_megene
ENSG00000090565	RAB11FIP3	16:475619-573011	16	475619	573011	protein_coding	+	protein_coding	3_noneth_egene_eth_megene
ENSG00000103326	CAPN15	16:577717-604636	16	577717	604636	protein_coding	+	protein_coding	3_noneth_egene_eth_megene
ENSG00000140983	RHOT2	16:718086-724174	16	718086	724174	protein_coding	+	protein_coding	3_noneth_egene_eth_megene
ENSG00000127580	WDR24	16:734622-740444	16	734622	740444	protein_coding	-	protein_coding	3_noneth_egene_eth_megene
ENSG00000127585	FBXL16	16:742500-755829	16	742500	755829	protein_coding	-	protein_coding	3_noneth_egene_eth_megene
ENSG00000103275	UBE2I	16:1355548-1377019	16	1355548	1377019	protein_coding	+	protein_coding	3_noneth_egene_eth_megene
ENSG00000103249	CLCN7	16:1494935-1525581	16	1494935	1525581	protein_coding	-	protein_coding	3_noneth_egene_eth_megene
ENSG00000187535	IFT140	16:1560428-1662111	16	1560428	1662111	protein_coding	-	protein_coding	3_noneth_egene_eth_megene
ENSG00000007545	CRAMP1L	16:1662326-1727909	16	1662326	1727909	protein_coding	+	protein_coding	3_noneth_egene_eth_megene
ENSG00000167962	ZNF598	16:2047655-2059824	16	2047655	2059824	protein_coding	-	protein_coding	3_noneth_egene_eth_megene
ENSG00000167978	SRRM2	16:2802330-2822539	16	2802330	2822539	protein_coding	+	protein_coding	3_noneth_egene_eth_megene
ENSG00000008517	IL32	16:3115298-3131908	16	3115298	3131908	protein_coding	+	protein_coding	3_noneth_egene_eth_megene
ENSG00000188827	SLX4	16:3631182-3661599	16	3631182	3661599	protein_coding	-	protein_coding	3_noneth_egene_eth_megene
ENSG00000090447	TFAP4	16:4307187-4323076	16	4307187	4323076	protein_coding	-	protein_coding	3_noneth_egene_eth_megene
ENSG00000067836	ROGDI	16:4846969-4852951	16	4846969	4852951	protein_coding	-	protein_coding	3_noneth_egene_eth_megene
ENSG00000140632	GLYR1	16:4853204-4897343	16	4853204	4897343	protein_coding	-	protein_coding	3_noneth_egene_eth_megene
ENSG00000179583	CIITA	16:10971055-11026079	16	10971055	11026079	protein_coding	+	protein_coding	3_noneth_egene_eth_megene
ENSG00000179889	PDXDC1	16:15068448-15233196	16	15068448	15233196	protein_coding	+	protein_coding	3_noneth_egene_eth_megene
ENSG00000103222	ABCC1	16:16043434-16236931	16	16043434	16236931	protein_coding	+	protein_coding	3_noneth_egene_eth_megene
ENSG00000167186	COQ7	16:19078921-19091417	16	19078921	19091417	protein_coding	+	protein_coding	3_noneth_egene_eth_megene
ENSG00000166743	ACSM1	16:20634559-20710212	16	20634559	20710212	protein_coding	-	protein_coding	3_noneth_egene_eth_megene
ENSG00000188215	DCUN1D3	16:20866247-20911706	16	20866247	20911706	protein_coding	-	protein_coding	3_noneth_egene_eth_megene
ENSG00000011638	TMEM159	16:21169698-21191937	16	21169698	21191937	protein_coding	+	protein_coding	3_noneth_egene_eth_megene
ENSG00000197006	METTL9	16:21608539-21668794	16	21608539	21668794	protein_coding	+	protein_coding	3_noneth_egene_eth_megene
ENSG00000103319	EEF2K	16:22217603-22298554	16	22217603	22298554	protein_coding	+	protein_coding	3_noneth_egene_eth_megene
ENSG00000166847	DCTN5	16:23652713-23681195	16	23652713	23681195	protein_coding	+	protein_coding	3_noneth_egene_eth_megene
ENSG00000090905	TNRC6A	16:24741016-24838953	16	24741016	24838953	protein_coding	+	protein_coding	3_noneth_egene_eth_megene
ENSG00000155592	ZKSCAN2	16:25247322-25269252	16	25247322	25269252	protein_coding	-	protein_coding	3_noneth_egene_eth_megene
ENSG00000103522	IL21R	16:27413483-27462115	16	27413483	27462115	protein_coding	+	protein_coding	3_noneth_egene_eth_megene
ENSG00000188322	SBK1	16:28303840-28335170	16	28303840	28335170	protein_coding	+	protein_coding	3_noneth_egene_eth_megene
ENSG00000176476	CCDC101	16:28565236-28603111	16	28565236	28603111	protein_coding	+	protein_coding	3_noneth_egene_eth_megene
ENSG00000168488	ATXN2L	16:28834356-28848558	16	28834356	28848558	protein_coding	+	protein_coding	3_noneth_egene_eth_megene
ENSG00000178188	SH2B1	16:28857921-28885526	16	28857921	28885526	protein_coding	+	protein_coding	3_noneth_egene_eth_megene
ENSG00000180035	ZNF48	16:30389427-30411429	16	30389427	30411429	protein_coding	+	protein_coding	3_noneth_egene_eth_megene
ENSG00000005844	ITGAL	16:30483979-30534506	16	30483979	30534506	protein_coding	+	protein_coding	3_noneth_egene_eth_megene
ENSG00000080603	SRCAP	16:30709530-30755602	16	30709530	30755602	protein_coding	+	protein_coding	3_noneth_egene_eth_megene
ENSG00000140691	ARMC5	16:31469401-31478487	16	31469401	31478487	protein_coding	+	protein_coding	3_noneth_egene_eth_megene
ENSG00000102910	LONP2	16:48278207-48397033	16	48278207	48397033	protein_coding	+	protein_coding	3_noneth_egene_eth_megene
ENSG00000167208	SNX20	16:50700211-50715264	16	50700211	50715264	protein_coding	-	protein_coding	3_noneth_egene_eth_megene
ENSG00000177200	CHD9	16:53088945-53363062	16	53088945	53363062	protein_coding	+	protein_coding	3_noneth_egene_eth_megene
ENSG00000140718	FTO	16:53737875-54155853	16	53737875	54155853	protein_coding	+	protein_coding	3_noneth_egene_eth_megene
ENSG00000087237	CETP	16:56995762-57017757	16	56995762	57017757	protein_coding	+	protein_coding	3_noneth_egene_eth_megene
ENSG00000140853	NLRC5	16:57023397-57117443	16	57023397	57117443	protein_coding	+	protein_coding	3_noneth_egene_eth_megene
ENSG00000125170	DOK4	16:57505863-57521239	16	57505863	57521239	protein_coding	-	protein_coding	3_noneth_egene_eth_megene
ENSG00000159618	GPR114	16:57576333-57625593	16	57576333	57625593	protein_coding	+	protein_coding	3_noneth_egene_eth_megene
ENSG00000205336	GPR56	16:57644564-57698944	16	57644564	57698944	protein_coding	+	protein_coding	3_noneth_egene_eth_megene
ENSG00000103034	NDRG4	16:58496750-58547532	16	58496750	58547532	protein_coding	+	protein_coding	3_noneth_egene_eth_megene
ENSG00000140932	CMTM2	16:66613351-66622178	16	66613351	66622178	protein_coding	+	protein_coding	3_noneth_egene_eth_megene
ENSG00000039523	FAM65A	16:67552321-67580691	16	67552321	67580691	protein_coding	+	protein_coding	3_noneth_egene_eth_megene
ENSG00000159753	RLTPR	16:67678822-67691472	16	67678822	67691472	protein_coding	+	protein_coding	3_noneth_egene_eth_megene
ENSG00000102977	ACD	16:67691415-67694713	16	67691415	67694713	protein_coding	-	protein_coding	3_noneth_egene_eth_megene
ENSG00000141098	GFOD2	16:67708434-67753324	16	67708434	67753324	protein_coding	-	protein_coding	3_noneth_egene_eth_megene
ENSG00000141096	DPEP3	16:68009566-68014732	16	68009566	68014732	protein_coding	-	protein_coding	3_noneth_egene_eth_megene
ENSG00000103056	SMPD3	16:68392231-68482591	16	68392231	68482591	protein_coding	-	protein_coding	3_noneth_egene_eth_megene
ENSG00000103043	VAC14	16:70721342-70835064	16	70721342	70835064	protein_coding	-	protein_coding	3_noneth_egene_eth_megene
ENSG00000214353	VAC14-AS1	16:70789001-70807154	16	70789001	70807154	antisense	+	long_noncoding	3_noneth_egene_eth_megene
ENSG00000102967	DHODH	16:72042487-72058954	16	72042487	72058954	protein_coding	+	protein_coding	3_noneth_egene_eth_megene
ENSG00000153815	CMIP	16:81478775-81745367	16	81478775	81745367	protein_coding	+	protein_coding	3_noneth_egene_eth_megene
ENSG00000230989	HSBP1	16:83841448-83853342	16	83841448	83853342	protein_coding	+	protein_coding	3_noneth_egene_eth_megene
ENSG00000103187	COTL1	16:84599200-84651683	16	84599200	84651683	protein_coding	-	protein_coding	3_noneth_egene_eth_megene
ENSG00000131143	COX4I1	16:85832239-85840650	16	85832239	85840650	protein_coding	+	protein_coding	3_noneth_egene_eth_megene
ENSG00000103264	FBXO31	16:87360593-87425748	16	87360593	87425748	protein_coding	-	protein_coding	3_noneth_egene_eth_megene
ENSG00000104731	KLHDC4	16:87730091-87799598	16	87730091	87799598	protein_coding	-	protein_coding	3_noneth_egene_eth_megene
ENSG00000103257	SLC7A5	16:87863629-87903094	16	87863629	87903094	protein_coding	-	protein_coding	3_noneth_egene_eth_megene
ENSG00000179588	ZFPM1	16:88519725-88603424	16	88519725	88603424	protein_coding	+	protein_coding	3_noneth_egene_eth_megene
ENSG00000158545	ZC3H18	16:88636789-88698374	16	88636789	88698374	protein_coding	+	protein_coding	3_noneth_egene_eth_megene
ENSG00000158717	RNF166	16:88762903-88772829	16	88762903	88772829	protein_coding	-	protein_coding	3_noneth_egene_eth_megene
ENSG00000103335	PIEZO1	16:88781751-88851619	16	88781751	88851619	protein_coding	-	protein_coding	3_noneth_egene_eth_megene
ENSG00000129993	CBFA2T3	16:88941266-89043612	16	88941266	89043612	protein_coding	-	protein_coding	3_noneth_egene_eth_megene
ENSG00000176715	ACSF3	16:89154783-89222254	16	89154783	89222254	protein_coding	+	protein_coding	3_noneth_egene_eth_megene
ENSG00000167522	ANKRD11	16:89334038-89556969	16	89334038	89556969	protein_coding	-	protein_coding	3_noneth_egene_eth_megene
ENSG00000141002	TCF25	16:89940000-89977792	16	89940000	89977792	protein_coding	+	protein_coding	3_noneth_egene_eth_megene
ENSG00000141252	VPS53	17:411908-624957	17	411908	624957	protein_coding	-	protein_coding	3_noneth_egene_eth_megene
ENSG00000179409	GEMIN4	17:647654-657239	17	647654	657239	protein_coding	-	protein_coding	3_noneth_egene_eth_megene
ENSG00000159842	ABR	17:906758-1132315	17	906758	1132315	protein_coding	-	protein_coding	3_noneth_egene_eth_megene
ENSG00000108953	YWHAE	17:1247566-1303672	17	1247566	1303672	protein_coding	-	protein_coding	3_noneth_egene_eth_megene
ENSG00000197879	MYO1C	17:1367392-1396106	17	1367392	1396106	protein_coding	-	protein_coding	3_noneth_egene_eth_megene
ENSG00000174231	PRPF8	17:1553923-1588176	17	1553923	1588176	protein_coding	-	protein_coding	3_noneth_egene_eth_megene
ENSG00000108963	DPH1	17:1933404-1946724	17	1933404	1946724	protein_coding	+	protein_coding	3_noneth_egene_eth_megene
ENSG00000070366	SMG6	17:1963133-2207065	17	1963133	2207065	protein_coding	-	protein_coding	3_noneth_egene_eth_megene
ENSG00000127804	METTL16	17:2308856-2415185	17	2308856	2415185	protein_coding	-	protein_coding	3_noneth_egene_eth_megene
ENSG00000074370	ATP2A3	17:3827169-3867736	17	3827169	3867736	protein_coding	-	protein_coding	3_noneth_egene_eth_megene
ENSG00000185722	ANKFY1	17:4067201-4167274	17	4067201	4167274	protein_coding	-	protein_coding	3_noneth_egene_eth_megene
ENSG00000141503	MINK1	17:4736683-4801356	17	4736683	4801356	protein_coding	+	protein_coding	3_noneth_egene_eth_megene
ENSG00000132530	XAF1	17:6658766-6678966	17	6658766	6678966	protein_coding	+	protein_coding	3_noneth_egene_eth_megene
ENSG00000132535	DLG4	17:7093209-7123021	17	7093209	7123021	protein_coding	-	protein_coding	3_noneth_egene_eth_megene
ENSG00000174292	TNK1	17:7283853-7293093	17	7283853	7293093	protein_coding	+	protein_coding	3_noneth_egene_eth_megene
ENSG00000174282	ZBTB4	17:7362685-7387582	17	7362685	7387582	protein_coding	-	protein_coding	3_noneth_egene_eth_megene
ENSG00000181222	POLR2A	17:7387685-7417933	17	7387685	7417933	protein_coding	+	protein_coding	3_noneth_egene_eth_megene
ENSG00000183914	DNAH2	17:7620672-7737062	17	7620672	7737062	protein_coding	+	protein_coding	3_noneth_egene_eth_megene
ENSG00000170004	CHD3	17:7788124-7816078	17	7788124	7816078	protein_coding	+	protein_coding	3_noneth_egene_eth_megene
ENSG00000220205	VAMP2	17:8062467-8066864	17	8062467	8066864	protein_coding	-	protein_coding	3_noneth_egene_eth_megene
ENSG00000178921	PFAS	17:8150936-8173809	17	8150936	8173809	protein_coding	+	protein_coding	3_noneth_egene_eth_megene
ENSG00000174083	PIK3R6	17:8706041-8770994	17	8706041	8770994	protein_coding	-	protein_coding	3_noneth_egene_eth_megene
ENSG00000236088	COX10-AS1	17:13659795-13972812	17	13659795	13972812	processed_transcript	-	long_noncoding	3_noneth_egene_eth_megene
ENSG00000006695	COX10	17:13972813-14111994	17	13972813	14111994	protein_coding	+	protein_coding	3_noneth_egene_eth_megene
ENSG00000125430	HS3ST3B1	17:14204400-14252721	17	14204400	14252721	protein_coding	+	protein_coding	3_noneth_egene_eth_megene
ENSG00000175061	FAM211A-AS1	17:16342136-16381992	17	16342136	16381992	processed_transcript	+	long_noncoding	3_noneth_egene_eth_megene
ENSG00000133030	MPRIP	17:16945859-17120993	17	16945859	17120993	protein_coding	+	protein_coding	3_noneth_egene_eth_megene
ENSG00000141030	COPS3	17:17150141-17184607	17	17150141	17184607	protein_coding	-	protein_coding	3_noneth_egene_eth_megene
ENSG00000108557	RAI1	17:17584787-17714767	17	17584787	17714767	protein_coding	+	protein_coding	3_noneth_egene_eth_megene
ENSG00000175662	TOM1L2	17:17746828-17875736	17	17746828	17875736	protein_coding	-	protein_coding	3_noneth_egene_eth_megene
ENSG00000171962	LRRC48	17:17876127-17920203	17	17876127	17920203	protein_coding	+	protein_coding	3_noneth_egene_eth_megene
ENSG00000154025	SLC5A10	17:18853658-18925908	17	18853658	18925908	protein_coding	+	protein_coding	3_noneth_egene_eth_megene
ENSG00000128487	SPECC1	17:19912657-20222339	17	19912657	20222339	protein_coding	+	protein_coding	3_noneth_egene_eth_megene
ENSG00000124422	USP22	17:20902910-20947073	17	20902910	20947073	protein_coding	-	protein_coding	3_noneth_egene_eth_megene
ENSG00000034152	MAP2K3	17:21187984-21218552	17	21187984	21218552	protein_coding	+	protein_coding	3_noneth_egene_eth_megene
ENSG00000004139	SARM1	17:26691378-26728065	17	26691378	26728065	protein_coding	+	protein_coding	3_noneth_egene_eth_megene
ENSG00000076604	TRAF4	17:27071002-27077974	17	27071002	27077974	protein_coding	+	protein_coding	3_noneth_egene_eth_megene
ENSG00000173065	FAM222B	17:27082996-27182250	17	27082996	27182250	protein_coding	-	protein_coding	3_noneth_egene_eth_megene
ENSG00000196535	MYO18A	17:27400528-27507430	17	27400528	27507430	protein_coding	-	protein_coding	3_noneth_egene_eth_megene
ENSG00000221995	TIAF1	17:27400537-27418537	17	27400537	27418537	protein_coding	-	protein_coding	3_noneth_egene_eth_megene
ENSG00000108262	GIT1	17:27900487-27921072	17	27900487	27921072	protein_coding	-	protein_coding	3_noneth_egene_eth_megene
ENSG00000126858	RHOT1	17:30469473-30580393	17	30469473	30580393	protein_coding	+	protein_coding	3_noneth_egene_eth_megene
ENSG00000108671	PSMD11	17:30771279-30810336	17	30771279	30810336	protein_coding	+	protein_coding	3_noneth_egene_eth_megene
ENSG00000129270	MMP28	17:34083268-34122711	17	34083268	34122711	protein_coding	-	protein_coding	3_noneth_egene_eth_megene
ENSG00000132142	ACACA	17:35441923-35766909	17	35441923	35766909	protein_coding	-	protein_coding	3_noneth_egene_eth_megene
ENSG00000161326	DUSP14	17:35849937-35873603	17	35849937	35873603	protein_coding	+	protein_coding	3_noneth_egene_eth_megene
ENSG00000108292	MLLT6	17:36861795-36886056	17	36861795	36886056	protein_coding	+	protein_coding	3_noneth_egene_eth_megene
ENSG00000108294	PSMB3	17:36908989-36920484	17	36908989	36920484	protein_coding	+	protein_coding	3_noneth_egene_eth_megene
ENSG00000161381	PLXDC1	17:37219556-37310647	17	37219556	37310647	protein_coding	-	protein_coding	3_noneth_egene_eth_megene
ENSG00000141736	ERBB2	17:37844167-37886679	17	37844167	37886679	protein_coding	+	protein_coding	3_noneth_egene_eth_megene
ENSG00000008838	MED24	17:38175350-38217468	17	38175350	38217468	protein_coding	-	protein_coding	3_noneth_egene_eth_megene
ENSG00000204815	TTC25	17:40086888-40117648	17	40086888	40117648	processed_transcript	+	long_noncoding	3_noneth_egene_eth_megene
ENSG00000108773	KAT2A	17:40265126-40273376	17	40265126	40273376	protein_coding	-	protein_coding	3_noneth_egene_eth_megene
ENSG00000236194	AC003104.1	17:40422535-40424701	17	40422535	40424701	sense_intronic	-	long_noncoding	3_noneth_egene_eth_megene
ENSG00000108786	HSD17B1	17:40701232-40707231	17	40701232	40707231	protein_coding	+	protein_coding	3_noneth_egene_eth_megene
ENSG00000141349	G6PC3	17:42148103-42153709	17	42148103	42153709	protein_coding	+	protein_coding	3_noneth_egene_eth_megene
ENSG00000161664	ASB16	17:42247815-42256451	17	42247815	42256451	protein_coding	+	protein_coding	3_noneth_egene_eth_megene
ENSG00000267080	ASB16-AS1	17:42253341-42264085	17	42253341	42264085	antisense	-	long_noncoding	3_noneth_egene_eth_megene
ENSG00000108312	UBTF	17:42282401-42298994	17	42282401	42298994	protein_coding	-	protein_coding	3_noneth_egene_eth_megene
ENSG00000030582	GRN	17:42422614-42430470	17	42422614	42430470	protein_coding	+	protein_coding	3_noneth_egene_eth_megene
ENSG00000172992	DCAKD	17:43100708-43138473	17	43100708	43138473	protein_coding	-	protein_coding	3_noneth_egene_eth_megene
ENSG00000181513	ACBD4	17:43209967-43221548	17	43209967	43221548	protein_coding	+	protein_coding	3_noneth_egene_eth_megene
ENSG00000184922	FMNL1	17:43298811-43324687	17	43298811	43324687	protein_coding	+	protein_coding	3_noneth_egene_eth_megene
ENSG00000006062	MAP3K14	17:43340488-43394414	17	43340488	43394414	processed_transcript	-	long_noncoding	3_noneth_egene_eth_megene
ENSG00000120071	KANSL1	17:44107282-44302733	17	44107282	44302733	protein_coding	-	protein_coding	3_noneth_egene_eth_megene
ENSG00000108433	GOSR2	17:45000483-45105003	17	45000483	45105003	protein_coding	+	protein_coding	3_noneth_egene_eth_megene
ENSG00000198336	MYL4	17:45277812-45301045	17	45277812	45301045	protein_coding	+	protein_coding	3_noneth_egene_eth_megene
ENSG00000141293	SKAP1	17:46210802-46507637	17	46210802	46507637	protein_coding	-	protein_coding	3_noneth_egene_eth_megene
ENSG00000108798	ABI3	17:47287589-47300587	17	47287589	47300587	protein_coding	+	protein_coding	3_noneth_egene_eth_megene
ENSG00000108819	PPP1R9B	17:48211104-48227991	17	48211104	48227991	protein_coding	-	protein_coding	3_noneth_egene_eth_megene
ENSG00000108829	LRRC59	17:48452420-48474914	17	48452420	48474914	protein_coding	-	protein_coding	3_noneth_egene_eth_megene
ENSG00000167107	ACSF2	17:48503519-48552206	17	48503519	48552206	protein_coding	+	protein_coding	3_noneth_egene_eth_megene
ENSG00000121057	AKAP1	17:55162453-55198710	17	55162453	55198710	protein_coding	+	protein_coding	3_noneth_egene_eth_megene
ENSG00000153944	MSI2	17:55333212-55762046	17	55333212	55762046	protein_coding	+	protein_coding	3_noneth_egene_eth_megene
ENSG00000265148	BZRAP1-AS1	17:56402811-56493127	17	56402811	56493127	antisense	+	long_noncoding	3_noneth_egene_eth_megene
ENSG00000108375	RNF43	17:56429861-56494956	17	56429861	56494956	protein_coding	-	protein_coding	3_noneth_egene_eth_megene
ENSG00000062716	VMP1	17:57784553-57919616	17	57784553	57919616	protein_coding	+	protein_coding	3_noneth_egene_eth_megene
ENSG00000136492	BRIP1	17:59758627-59940882	17	59758627	59940882	protein_coding	-	protein_coding	3_noneth_egene_eth_megene
ENSG00000011028	MRC2	17:60704762-60770958	17	60704762	60770958	protein_coding	+	protein_coding	3_noneth_egene_eth_megene
ENSG00000170921	TANC2	17:61086917-61505060	17	61086917	61505060	protein_coding	+	protein_coding	3_noneth_egene_eth_megene
ENSG00000087191	PSMC5	17:61904512-61909379	17	61904512	61909379	protein_coding	+	protein_coding	3_noneth_egene_eth_megene
ENSG00000154229	PRKCA	17:64298754-64806861	17	64298754	64806861	protein_coding	+	protein_coding	3_noneth_egene_eth_megene
ENSG00000154217	PITPNC1	17:65373575-65693372	17	65373575	65693372	protein_coding	+	protein_coding	3_noneth_egene_eth_megene
ENSG00000141337	ARSG	17:66255323-66418872	17	66255323	66418872	protein_coding	+	protein_coding	3_noneth_egene_eth_megene
ENSG00000069188	SDK2	17:71330523-71640228	17	71330523	71640228	protein_coding	-	protein_coding	3_noneth_egene_eth_megene
ENSG00000141540	TTYH2	17:72209653-72258155	17	72209653	72258155	protein_coding	+	protein_coding	3_noneth_egene_eth_megene
ENSG00000172794	RAB37	17:72666717-72743474	17	72666717	72743474	protein_coding	+	protein_coding	3_noneth_egene_eth_megene
ENSG00000109066	TMEM104	17:72772622-72835918	17	72772622	72835918	protein_coding	+	protein_coding	3_noneth_egene_eth_megene
ENSG00000177728	KIAA0195	17:73437240-73496171	17	73437240	73496171	protein_coding	+	protein_coding	3_noneth_egene_eth_megene
ENSG00000132471	WBP2	17:73841780-73852588	17	73841780	73852588	protein_coding	-	protein_coding	3_noneth_egene_eth_megene
ENSG00000141569	TRIM65	17:73876416-73893084	17	73876416	73893084	protein_coding	-	protein_coding	3_noneth_egene_eth_megene
ENSG00000141576	RNF157	17:74138534-74236454	17	74138534	74236454	protein_coding	-	protein_coding	3_noneth_egene_eth_megene
ENSG00000184640	2021-09-09	17:75276651-75496678	17	75276651	75496678	protein_coding	+	protein_coding	3_noneth_egene_eth_megene
ENSG00000078687	TNRC6C	17:76000249-76104916	17	76000249	76104916	protein_coding	+	protein_coding	3_noneth_egene_eth_megene
ENSG00000055483	USP36	17:76783463-76837523	17	76783463	76837523	protein_coding	-	protein_coding	3_noneth_egene_eth_megene
ENSG00000173821	RNF213	17:78234665-78372586	17	78234665	78372586	protein_coding	+	protein_coding	3_noneth_egene_eth_megene
ENSG00000141564	RPTOR	17:78518619-78940171	17	78518619	78940171	protein_coding	+	protein_coding	3_noneth_egene_eth_megene
ENSG00000185504	C17orf70	17:79506911-79520987	17	79506911	79520987	protein_coding	-	protein_coding	3_noneth_egene_eth_megene
ENSG00000169660	HEXDC	17:80376194-80400521	17	80376194	80400521	protein_coding	+	protein_coding	3_noneth_egene_eth_megene
ENSG00000178927	C17orf62	17:80400465-80408705	17	80400465	80408705	protein_coding	-	protein_coding	3_noneth_egene_eth_megene
ENSG00000101577	LPIN2	18:2916992-3013313	18	2916992	3013313	protein_coding	-	protein_coding	3_noneth_egene_eth_megene
ENSG00000082397	EPB41L3	18:5392383-5630699	18	5392383	5630699	protein_coding	-	protein_coding	3_noneth_egene_eth_megene
ENSG00000141401	IMPA2	18:11981024-12030876	18	11981024	12030876	protein_coding	+	protein_coding	3_noneth_egene_eth_megene
ENSG00000175354	PTPN2	18:12785477-12929642	18	12785477	12929642	protein_coding	-	protein_coding	3_noneth_egene_eth_megene
ENSG00000101654	RNMT	18:13726659-13764557	18	13726659	13764557	protein_coding	+	protein_coding	3_noneth_egene_eth_megene
ENSG00000175322	ZNF519	18:14057456-14132489	18	14057456	14132489	protein_coding	-	protein_coding	3_noneth_egene_eth_megene
ENSG00000101773	RBBP8	18:20378224-20606451	18	20378224	20606451	protein_coding	+	protein_coding	3_noneth_egene_eth_megene
ENSG00000134490	TMEM241	18:20777108-21017925	18	20777108	21017925	protein_coding	-	protein_coding	3_noneth_egene_eth_megene
ENSG00000141458	NPC1	18:21086148-21166862	18	21086148	21166862	protein_coding	-	protein_coding	3_noneth_egene_eth_megene
ENSG00000141447	OSBPL1A	18:21742008-21977844	18	21742008	21977844	protein_coding	-	protein_coding	3_noneth_egene_eth_megene
ENSG00000186814	ZSCAN30	18:32831032-32870196	18	32831032	32870196	protein_coding	-	protein_coding	3_noneth_egene_eth_megene
ENSG00000152217	SETBP1	18:42260138-42648475	18	42260138	42648475	protein_coding	+	protein_coding	3_noneth_egene_eth_megene
ENSG00000152234	ATP5A1	18:43664110-43684300	18	43664110	43684300	protein_coding	-	protein_coding	3_noneth_egene_eth_megene
ENSG00000152240	HAUS1	18:43684298-43708299	18	43684298	43708299	protein_coding	+	protein_coding	3_noneth_egene_eth_megene
ENSG00000152242	C18orf25	18:43753519-43846949	18	43753519	43846949	protein_coding	+	protein_coding	3_noneth_egene_eth_megene
ENSG00000134030	CTIF	18:46065417-46389588	18	46065417	46389588	protein_coding	+	protein_coding	3_noneth_egene_eth_megene
ENSG00000167306	MYO5B	18:47349183-47721463	18	47349183	47721463	protein_coding	-	protein_coding	3_noneth_egene_eth_megene
ENSG00000041353	RAB27B	18:52385091-52562747	18	52385091	52562747	protein_coding	+	protein_coding	3_noneth_egene_eth_megene
ENSG00000196628	TCF4	18:52889562-53332018	18	52889562	53332018	protein_coding	-	protein_coding	3_noneth_egene_eth_megene
ENSG00000049759	NEDD4L	18:55711599-56068772	18	55711599	56068772	protein_coding	+	protein_coding	3_noneth_egene_eth_megene
ENSG00000074657	ZNF532	18:56529832-56653712	18	56529832	56653712	protein_coding	+	protein_coding	3_noneth_egene_eth_megene
ENSG00000134444	KIAA1468	18:59854491-59974355	18	59854491	59974355	protein_coding	+	protein_coding	3_noneth_egene_eth_megene
ENSG00000171791	BCL2	18:60790579-60987361	18	60790579	60987361	protein_coding	-	protein_coding	3_noneth_egene_eth_megene
ENSG00000119537	KDSR	18:60994959-61034743	18	60994959	61034743	protein_coding	-	protein_coding	3_noneth_egene_eth_megene
ENSG00000179981	TSHZ1	18:72922710-73001905	18	72922710	73001905	protein_coding	+	protein_coding	3_noneth_egene_eth_megene
ENSG00000131196	NFATC1	18:77155856-77289325	18	77155856	77289325	protein_coding	+	protein_coding	3_noneth_egene_eth_megene
ENSG00000101298	SNPH	20:1246960-1289972	20	1246960	1289972	protein_coding	+	protein_coding	3_noneth_egene_eth_megene
ENSG00000242324	RP4-576H24.2	20:1497405-1538299	20	1497405	1538299	pseudogene	-	pseudogene	3_noneth_egene_eth_megene
ENSG00000089012	SIRPG	20:1609798-1638425	20	1609798	1638425	protein_coding	-	protein_coding	3_noneth_egene_eth_megene
ENSG00000237914	RP11-77C3.3	20:1614154-1629118	20	1614154	1629118	antisense	+	long_noncoding	3_noneth_egene_eth_megene
ENSG00000125834	STK35	20:2082257-2157684	20	2082257	2157684	protein_coding	+	protein_coding	3_noneth_egene_eth_megene
ENSG00000215305	VPS16	20:2821349-2847378	20	2821349	2847378	protein_coding	+	protein_coding	3_noneth_egene_eth_megene
ENSG00000101224	CDC25B	20:3767578-3786762	20	3767578	3786762	protein_coding	+	protein_coding	3_noneth_egene_eth_megene
ENSG00000125772	GPCPD1	20:5525085-5591672	20	5525085	5591672	protein_coding	-	protein_coding	3_noneth_egene_eth_megene
ENSG00000171984	C20orf196	20:5731039-5844558	20	5731039	5844558	protein_coding	+	protein_coding	3_noneth_egene_eth_megene
ENSG00000088766	CRLS1	20:5986736-6020699	20	5986736	6020699	protein_coding	+	protein_coding	3_noneth_egene_eth_megene
ENSG00000173418	NAA20	20:19997760-20014299	20	19997760	20014299	protein_coding	+	protein_coding	3_noneth_egene_eth_megene
ENSG00000154930	ACSS1	20:24986868-25039616	20	24986868	25039616	protein_coding	-	protein_coding	3_noneth_egene_eth_megene
ENSG00000130684	ZNF337	20:25654851-25677477	20	25654851	25677477	protein_coding	-	protein_coding	3_noneth_egene_eth_megene
ENSG00000101294	HM13	20:30102231-30157370	20	30102231	30157370	protein_coding	+	protein_coding	3_noneth_egene_eth_megene
ENSG00000236559	RP11-243J16.7	20:30274019-30304628	20	30274019	30304628	antisense	+	long_noncoding	3_noneth_egene_eth_megene
ENSG00000101337	TM9SF4	20:30697309-30755061	20	30697309	30755061	protein_coding	+	protein_coding	3_noneth_egene_eth_megene
ENSG00000171456	ASXL1	20:30946155-31027122	20	30946155	31027122	protein_coding	+	protein_coding	3_noneth_egene_eth_megene
ENSG00000197183	C20orf112	20:31030862-31172876	20	31030862	31172876	protein_coding	-	protein_coding	3_noneth_egene_eth_megene
ENSG00000078699	CBFA2T2	20:32077881-32237842	20	32077881	32237842	protein_coding	+	protein_coding	3_noneth_egene_eth_megene
ENSG00000198646	NCOA6	20:33284722-33413452	20	33284722	33413452	protein_coding	-	protein_coding	3_noneth_egene_eth_megene
ENSG00000126005	MMP24-AS1	20:33804265-33865934	20	33804265	33865934	antisense	-	long_noncoding	3_noneth_egene_eth_megene
ENSG00000025293	PHF20	20:34359896-34538303	20	34359896	34538303	protein_coding	+	protein_coding	3_noneth_egene_eth_megene
ENSG00000080845	DLGAP4	20:34894258-35157040	20	34894258	35157040	protein_coding	+	protein_coding	3_noneth_egene_eth_megene
ENSG00000080839	RBL1	20:35624752-35724398	20	35624752	35724398	protein_coding	-	protein_coding	3_noneth_egene_eth_megene
ENSG00000197122	SRC	20:35973088-36034453	20	35973088	36034453	protein_coding	+	protein_coding	3_noneth_egene_eth_megene
ENSG00000166619	BLCAP	20:36120874-36156333	20	36120874	36156333	protein_coding	-	protein_coding	3_noneth_egene_eth_megene
ENSG00000196756	SNHG17	20:37049235-37063996	20	37049235	37063996	processed_transcript	-	long_noncoding	3_noneth_egene_eth_megene
ENSG00000101445	PPP1R16B	20:37434348-37551667	20	37434348	37551667	protein_coding	+	protein_coding	3_noneth_egene_eth_megene
ENSG00000124181	PLCG1	20:39765600-39811629	20	39765600	39811629	protein_coding	+	protein_coding	3_noneth_egene_eth_megene
ENSG00000174306	ZHX3	20:39807088-39946312	20	39807088	39946312	protein_coding	-	protein_coding	3_noneth_egene_eth_megene
ENSG00000204070	SYS1	20:43990577-44005438	20	43990577	44005438	protein_coding	+	protein_coding	3_noneth_egene_eth_megene
ENSG00000198026	ZNF335	20:44577292-44600833	20	44577292	44600833	protein_coding	-	protein_coding	3_noneth_egene_eth_megene
ENSG00000124160	NCOA5	20:44689624-44718591	20	44689624	44718591	protein_coding	-	protein_coding	3_noneth_egene_eth_megene
ENSG00000235621	LINC00494	20:46988693-46999372	20	46988693	46999372	lincRNA	+	long_noncoding	3_noneth_egene_eth_megene
ENSG00000124243	BCAS4	20:49411431-49493714	20	49411431	49493714	protein_coding	+	protein_coding	3_noneth_egene_eth_megene
ENSG00000101126	ADNP	20:49505585-49547958	20	49505585	49547958	protein_coding	-	protein_coding	3_noneth_egene_eth_megene
ENSG00000101096	NFATC2	20:50003494-50179370	20	50003494	50179370	protein_coding	-	protein_coding	3_noneth_egene_eth_megene
ENSG00000124256	ZBP1	20:56178902-56195632	20	56178902	56195632	protein_coding	-	protein_coding	3_noneth_egene_eth_megene
ENSG00000124203	ZNF831	20:57766075-57834168	20	57766075	57834168	protein_coding	+	protein_coding	3_noneth_egene_eth_megene
ENSG00000130699	TAF4	20:60528525-60640866	20	60528525	60640866	protein_coding	-	protein_coding	3_noneth_egene_eth_megene
ENSG00000130703	OSBPL2	20:60813580-60871268	20	60813580	60871268	protein_coding	+	protein_coding	3_noneth_egene_eth_megene
ENSG00000149679	CABLES2	20:60963688-60982341	20	60963688	60982341	protein_coding	-	protein_coding	3_noneth_egene_eth_megene
ENSG00000101191	DIDO1	20:61509090-61569304	20	61509090	61569304	protein_coding	-	protein_coding	3_noneth_egene_eth_megene
ENSG00000101194	SLC17A9	20:61584052-61599949	20	61584052	61599949	protein_coding	+	protein_coding	3_noneth_egene_eth_megene
ENSG00000101199	ARFGAP1	20:61904137-61921142	20	61904137	61921142	protein_coding	+	protein_coding	3_noneth_egene_eth_megene
ENSG00000130589	HELZ2	20:62189439-62205592	20	62189439	62205592	protein_coding	-	protein_coding	3_noneth_egene_eth_megene
ENSG00000197114	ZGPAT	20:62338817-62367494	20	62338817	62367494	protein_coding	+	protein_coding	3_noneth_egene_eth_megene
ENSG00000196700	ZNF512B	20:62588055-62680113	20	62588055	62680113	protein_coding	-	protein_coding	3_noneth_egene_eth_megene
ENSG00000196421	LINC00176	20:62665697-62671315	20	62665697	62671315	lincRNA	+	long_noncoding	3_noneth_egene_eth_megene
ENSG00000125510	OPRL1	20:62711526-62731996	20	62711526	62731996	protein_coding	+	protein_coding	3_noneth_egene_eth_megene
ENSG00000198858	R3HDM4	19:896503-913240	19	896503	913240	protein_coding	-	protein_coding	3_noneth_egene_eth_megene
ENSG00000099624	ATP5D	19:1241749-1244824	19	1241749	1244824	protein_coding	+	protein_coding	3_noneth_egene_eth_megene
ENSG00000160953	MUM1	19:1285890-1378430	19	1285890	1378430	protein_coding	+	protein_coding	3_noneth_egene_eth_megene
ENSG00000071564	TCF3	19:1609291-1652604	19	1609291	1652604	protein_coding	-	protein_coding	3_noneth_egene_eth_megene
ENSG00000133243	BTBD2	19:1985447-2034880	19	1985447	2034880	protein_coding	-	protein_coding	3_noneth_egene_eth_megene
ENSG00000099875	MKNK2	19:2037470-2051243	19	2037470	2051243	protein_coding	-	protein_coding	3_noneth_egene_eth_megene
ENSG00000065000	AP3D1	19:2100988-2164464	19	2100988	2164464	protein_coding	-	protein_coding	3_noneth_egene_eth_megene
ENSG00000005206	SPPL2B	19:2328614-2355099	19	2328614	2355099	processed_transcript	+	long_noncoding	3_noneth_egene_eth_megene
ENSG00000176619	LMNB2	19:2427636-2456994	19	2427636	2456994	protein_coding	-	protein_coding	3_noneth_egene_eth_megene
ENSG00000104969	SGTA	19:2754712-2783369	19	2754712	2783369	protein_coding	-	protein_coding	3_noneth_egene_eth_megene
ENSG00000060558	GNA15	19:3136191-3163767	19	3136191	3163767	protein_coding	+	protein_coding	3_noneth_egene_eth_megene
ENSG00000141905	NFIC	19:3359561-3469215	19	3359561	3469215	protein_coding	+	protein_coding	3_noneth_egene_eth_megene
ENSG00000129932	DOHH	19:3490819-3500938	19	3490819	3500938	protein_coding	-	protein_coding	3_noneth_egene_eth_megene
ENSG00000161091	MFSD12	19:3538259-3574288	19	3538259	3574288	protein_coding	-	protein_coding	3_noneth_egene_eth_megene
ENSG00000105298	CACTIN	19:3610639-3626813	19	3610639	3626813	protein_coding	-	protein_coding	3_noneth_egene_eth_megene
ENSG00000186111	PIP5K1C	19:3630181-3700477	19	3630181	3700477	protein_coding	-	protein_coding	3_noneth_egene_eth_megene
ENSG00000007264	MATK	19:3777971-3802127	19	3777971	3802127	protein_coding	-	protein_coding	3_noneth_egene_eth_megene
ENSG00000167680	SEMA6B	19:4542600-4559820	19	4542600	4559820	protein_coding	-	protein_coding	3_noneth_egene_eth_megene
ENSG00000142002	DPP9	19:4675236-4724685	19	4675236	4724685	protein_coding	-	protein_coding	3_noneth_egene_eth_megene
ENSG00000105426	PTPRS	19:5158506-5340814	19	5158506	5340814	protein_coding	-	protein_coding	3_noneth_egene_eth_megene
ENSG00000031823	RANBP3	19:5916150-5978153	19	5916150	5978153	protein_coding	-	protein_coding	3_noneth_egene_eth_megene
ENSG00000125733	TRIP10	19:6737936-6751537	19	6737936	6751537	protein_coding	+	protein_coding	3_noneth_egene_eth_megene
ENSG00000125731	SH2D3A	19:6752171-6767599	19	6752171	6767599	protein_coding	-	protein_coding	3_noneth_egene_eth_megene
ENSG00000171105	INSR	19:7112266-7294045	19	7112266	7294045	protein_coding	-	protein_coding	3_noneth_egene_eth_megene
ENSG00000263264	CTB-133G6.1	19:7413848-7448271	19	7413848	7448271	protein_coding	+	protein_coding	3_noneth_egene_eth_megene
ENSG00000104880	ARHGEF18	19:7459999-7537363	19	7459999	7537363	protein_coding	+	protein_coding	3_noneth_egene_eth_megene
ENSG00000032444	PNPLA6	19:7598890-7626650	19	7598890	7626650	protein_coding	+	protein_coding	3_noneth_egene_eth_megene
ENSG00000076944	STXBP2	19:7701767-7712759	19	7701767	7712759	protein_coding	+	protein_coding	3_noneth_egene_eth_megene
ENSG00000104921	FCER2	19:7753644-7767032	19	7753644	7767032	protein_coding	-	protein_coding	3_noneth_egene_eth_megene
ENSG00000142459	EVI5L	19:7895119-7929862	19	7895119	7929862	protein_coding	+	protein_coding	3_noneth_egene_eth_megene
ENSG00000066044	ELAVL1	19:8023463-8070543	19	8023463	8070543	protein_coding	-	protein_coding	3_noneth_egene_eth_megene
ENSG00000090661	CERS4	19:8271620-8327305	19	8271620	8327305	protein_coding	+	protein_coding	3_noneth_egene_eth_megene
ENSG00000167775	CD320	19:8367011-8373240	19	8367011	8373240	protein_coding	-	protein_coding	3_noneth_egene_eth_megene
ENSG00000188321	ZNF559	19:9434448-9461838	19	9434448	9461838	protein_coding	+	protein_coding	3_noneth_egene_eth_megene
ENSG00000161847	RAVER1	19:10426888-10444316	19	10426888	10444316	protein_coding	-	protein_coding	3_noneth_egene_eth_megene
ENSG00000065989	PDE4A	19:10527449-10580305	19	10527449	10580305	protein_coding	+	protein_coding	3_noneth_egene_eth_megene
ENSG00000127616	SMARCA4	19:11071598-11176071	19	11071598	11176071	protein_coding	+	protein_coding	3_noneth_egene_eth_megene
ENSG00000130164	LDLR	19:11200038-11244492	19	11200038	11244492	protein_coding	+	protein_coding	3_noneth_egene_eth_megene
ENSG00000008441	NFIX	19:13106422-13209610	19	13106422	13209610	protein_coding	+	protein_coding	3_noneth_egene_eth_megene
ENSG00000160877	NACC1	19:13228917-13251955	19	13228917	13251955	protein_coding	+	protein_coding	3_noneth_egene_eth_megene
ENSG00000141837	CACNA1A	19:13317256-13734804	19	13317256	13734804	protein_coding	-	protein_coding	3_noneth_egene_eth_megene
ENSG00000099797	TECR	19:14627897-14676792	19	14627897	14676792	protein_coding	+	protein_coding	3_noneth_egene_eth_megene
ENSG00000187912	CLEC17A	19:14693896-14721969	19	14693896	14721969	protein_coding	+	protein_coding	3_noneth_egene_eth_megene
ENSG00000141867	BRD4	19:15347647-15443356	19	15347647	15443356	protein_coding	-	protein_coding	3_noneth_egene_eth_megene
ENSG00000011451	WIZ	19:15532319-15560762	19	15532319	15560762	protein_coding	-	protein_coding	3_noneth_egene_eth_megene
ENSG00000196684	HSH2D	19:16244838-16269386	19	16244838	16269386	protein_coding	+	protein_coding	3_noneth_egene_eth_megene
ENSG00000160117	ANKLE1	19:17392454-17398455	19	17392454	17398455	protein_coding	+	protein_coding	3_noneth_egene_eth_megene
ENSG00000130311	DDA1	19:17420327-17434110	19	17420327	17434110	protein_coding	+	protein_coding	3_noneth_egene_eth_megene
ENSG00000074855	ANO8	19:17434032-17445638	19	17434032	17445638	protein_coding	-	protein_coding	3_noneth_egene_eth_megene
ENSG00000269640	CTD-2521M24.9	19:17516503-17529713	19	17516503	17529713	lincRNA	+	long_noncoding	3_noneth_egene_eth_megene
ENSG00000141971	MVB12A	19:17516531-17544533	19	17516531	17544533	protein_coding	+	protein_coding	3_noneth_egene_eth_megene
ENSG00000167483	FAM129C	19:17634110-17664648	19	17634110	17664648	protein_coding	+	protein_coding	3_noneth_egene_eth_megene
ENSG00000130479	MAP1S	19:17830051-17845325	19	17830051	17845325	protein_coding	+	protein_coding	3_noneth_egene_eth_megene
ENSG00000096996	IL12RB1	19:18169805-18209754	19	18169805	18209754	protein_coding	-	protein_coding	3_noneth_egene_eth_megene
ENSG00000130522	JUND	19:18390563-18392432	19	18390563	18392432	protein_coding	-	protein_coding	3_noneth_egene_eth_megene
ENSG00000167487	KLHL26	19:18747775-18781309	19	18747775	18781309	protein_coding	+	protein_coding	3_noneth_egene_eth_megene
ENSG00000105662	CRTC1	19:18794487-18893004	19	18794487	18893004	protein_coding	+	protein_coding	3_noneth_egene_eth_megene
ENSG00000167491	GATAD2A	19:19496635-19619740	19	19496635	19619740	protein_coding	+	protein_coding	3_noneth_egene_eth_megene
ENSG00000233836	RP11-255H23.2	19:23945746-24016116	19	23945746	24016116	pseudogene	+	pseudogene	3_noneth_egene_eth_megene
ENSG00000268362	CTD-2017D11.1	19:24216247-24249711	19	24216247	24249711	lincRNA	+	long_noncoding	3_noneth_egene_eth_megene
ENSG00000213096	ZNF254	19:24216276-24312654	19	24216276	24312654	protein_coding	+	protein_coding	3_noneth_egene_eth_megene
ENSG00000121297	TSHZ3	19:31765851-31840453	19	31765851	31840453	protein_coding	-	protein_coding	3_noneth_egene_eth_megene
ENSG00000168813	ZNF507	19:32836500-32878573	19	32836500	32878573	protein_coding	+	protein_coding	3_noneth_egene_eth_megene
ENSG00000178904	DPY19L3	19:32896449-32976801	19	32896449	32976801	protein_coding	+	protein_coding	3_noneth_egene_eth_megene
ENSG00000166398	KIAA0355	19:34745442-34846491	19	34745442	34846491	protein_coding	+	protein_coding	3_noneth_egene_eth_megene
ENSG00000105220	GPI	19:34850385-34893061	19	34850385	34893061	protein_coding	+	protein_coding	3_noneth_egene_eth_megene
ENSG00000089351	GRAMD1A	19:35485688-35517375	19	35485688	35517375	protein_coding	+	protein_coding	3_noneth_egene_eth_megene
ENSG00000089327	FXYD5	19:35645633-35660786	19	35645633	35660786	protein_coding	+	protein_coding	3_noneth_egene_eth_megene
ENSG00000012124	CD22	19:35810164-35838258	19	35810164	35838258	protein_coding	+	protein_coding	3_noneth_egene_eth_megene
ENSG00000105738	SIPA1L3	19:38397868-38699012	19	38397868	38699012	protein_coding	+	protein_coding	3_noneth_egene_eth_megene
ENSG00000104814	MAP4K1	19:39078281-39109522	19	39078281	39109522	protein_coding	-	protein_coding	3_noneth_egene_eth_megene
ENSG00000104823	ECH1	19:39306062-39322645	19	39306062	39322645	protein_coding	-	protein_coding	3_noneth_egene_eth_megene
ENSG00000130755	GMFG	19:39818993-39833012	19	39818993	39833012	protein_coding	-	protein_coding	3_noneth_egene_eth_megene
ENSG00000128016	ZFP36	19:39897453-39900052	19	39897453	39900052	protein_coding	+	protein_coding	3_noneth_egene_eth_megene
ENSG00000090924	PLEKHG2	19:39903225-39919054	19	39903225	39919054	protein_coding	+	protein_coding	3_noneth_egene_eth_megene
ENSG00000196235	SUPT5H	19:39926796-39967310	19	39926796	39967310	protein_coding	+	protein_coding	3_noneth_egene_eth_megene
ENSG00000090006	LTBP4	19:41098789-41135725	19	41098789	41135725	protein_coding	+	protein_coding	3_noneth_egene_eth_megene
ENSG00000077312	SNRPA	19:41256542-41271294	19	41256542	41271294	protein_coding	+	protein_coding	3_noneth_egene_eth_megene
ENSG00000105323	HNRNPUL1	19:41768401-41813503	19	41768401	41813503	protein_coding	+	protein_coding	3_noneth_egene_eth_megene
ENSG00000105329	TGFB1	19:41807492-41859816	19	41807492	41859816	protein_coding	-	protein_coding	3_noneth_egene_eth_megene
ENSG00000142039	CCDC97	19:41816094-41830788	19	41816094	41830788	protein_coding	+	protein_coding	3_noneth_egene_eth_megene
ENSG00000142046	TMEM91	19:41856816-41889988	19	41856816	41889988	protein_coding	+	protein_coding	3_noneth_egene_eth_megene
ENSG00000105771	SMG9	19:44235301-44259142	19	44235301	44259142	protein_coding	-	protein_coding	3_noneth_egene_eth_megene
ENSG00000073008	PVR	19:45147098-45166850	19	45147098	45166850	protein_coding	+	protein_coding	3_noneth_egene_eth_megene
ENSG00000187244	BCAM	19:45312328-45324673	19	45312328	45324673	protein_coding	+	protein_coding	3_noneth_egene_eth_megene
ENSG00000104853	CLPTM1	19:45457842-45496599	19	45457842	45496599	protein_coding	+	protein_coding	3_noneth_egene_eth_megene
ENSG00000104866	PPP1R37	19:45594654-45651335	19	45594654	45651335	protein_coding	+	protein_coding	3_noneth_egene_eth_megene
ENSG00000177051	FBXO46	19:46213887-46234162	19	46213887	46234162	protein_coding	-	protein_coding	3_noneth_egene_eth_megene
ENSG00000125755	SYMPK	19:46318668-46366548	19	46318668	46366548	protein_coding	-	protein_coding	3_noneth_egene_eth_megene
ENSG00000105287	PRKD2	19:47177532-47220384	19	47177532	47220384	protein_coding	-	protein_coding	3_noneth_egene_eth_megene
ENSG00000105402	NAPA	19:47990894-48018497	19	47990894	48018497	protein_coding	-	protein_coding	3_noneth_egene_eth_megene
ENSG00000063169	GLTSCR1	19:48111453-48206533	19	48111453	48206533	protein_coding	+	protein_coding	3_noneth_egene_eth_megene
ENSG00000104805	NUCB1	19:49403307-49426629	19	49403307	49426629	protein_coding	+	protein_coding	3_noneth_egene_eth_megene
ENSG00000104870	FCGRT	19:50010073-50029590	19	50010073	50029590	protein_coding	+	protein_coding	3_noneth_egene_eth_megene
ENSG00000126461	SCAF1	19:50145382-50161899	19	50145382	50161899	protein_coding	+	protein_coding	3_noneth_egene_eth_megene
ENSG00000104946	TBC1D17	19:50380682-50392005	19	50380682	50392005	protein_coding	+	protein_coding	3_noneth_egene_eth_megene
ENSG00000170949	ZNF160	19:53569859-53606689	19	53569859	53606689	protein_coding	-	protein_coding	3_noneth_egene_eth_megene
ENSG00000197937	ZNF347	19:53627325-53662328	19	53627325	53662328	protein_coding	-	protein_coding	3_noneth_egene_eth_megene
ENSG00000088038	CNOT3	19:54641444-54659419	19	54641444	54659419	protein_coding	+	protein_coding	3_noneth_egene_eth_megene
ENSG00000170892	TSEN34	19:54693789-54697585	19	54693789	54697585	protein_coding	+	protein_coding	3_noneth_egene_eth_megene
ENSG00000234436	AC008984.7	19:54813047-54817309	19	54813047	54817309	pseudogene	-	pseudogene	3_noneth_egene_eth_megene
ENSG00000248166	AC008984.2	19:54820182-54848439	19	54820182	54848439	processed_transcript	-	long_noncoding	3_noneth_egene_eth_megene
ENSG00000167615	LENG8	19:54960065-54973217	19	54960065	54973217	protein_coding	+	protein_coding	3_noneth_egene_eth_megene
ENSG00000167618	LAIR2	19:55009100-55021897	19	55009100	55021897	protein_coding	+	protein_coding	3_noneth_egene_eth_megene
ENSG00000088053	GP6	19:55525073-55549632	19	55525073	55549632	protein_coding	-	protein_coding	3_noneth_egene_eth_megene
ENSG00000180061	TMEM150B	19:55824169-55845416	19	55824169	55845416	protein_coding	-	protein_coding	3_noneth_egene_eth_megene
ENSG00000261221	ZNF865	19:56116771-56128635	19	56116771	56128635	protein_coding	+	protein_coding	3_noneth_egene_eth_megene
ENSG00000063244	U2AF2	19:56165512-56186081	19	56165512	56186081	protein_coding	+	protein_coding	3_noneth_egene_eth_megene
ENSG00000167685	ZNF444	19:56643968-56672262	19	56643968	56672262	protein_coding	+	protein_coding	3_noneth_egene_eth_megene
ENSG00000131848	ZSCAN5A	19:56732681-56879752	19	56732681	56879752	protein_coding	-	protein_coding	3_noneth_egene_eth_megene
ENSG00000267710	AC006116.20	19:56784138-56821819	19	56784138	56821819	protein_coding	+	protein_coding	3_noneth_egene_eth_megene
ENSG00000179909	ZNF154	19:58208735-58220579	19	58208735	58220579	protein_coding	-	protein_coding	3_noneth_egene_eth_megene
ENSG00000182318	ZSCAN22	19:58838385-58853698	19	58838385	58853698	protein_coding	+	protein_coding	3_noneth_egene_eth_megene
ENSG00000015475	BID	22:18216906-18257536	22	18216906	18257536	protein_coding	-	protein_coding	3_noneth_egene_eth_megene
ENSG00000184470	TXNRD2	22:19863040-19929341	22	19863040	19929341	protein_coding	-	protein_coding	3_noneth_egene_eth_megene
ENSG00000128191	DGCR8	22:20067755-20099400	22	20067755	20099400	protein_coding	+	protein_coding	3_noneth_egene_eth_megene
ENSG00000099917	MED15	22:20850200-20941919	22	20850200	20941919	protein_coding	+	protein_coding	3_noneth_egene_eth_megene
ENSG00000241973	PI4KA	22:21061979-21213705	22	21061979	21213705	protein_coding	-	protein_coding	3_noneth_egene_eth_megene
ENSG00000099937	SERPIND1	22:21128167-21142008	22	21128167	21142008	protein_coding	+	protein_coding	3_noneth_egene_eth_megene
ENSG00000186716	BCR	22:23521891-23660224	22	23521891	23660224	protein_coding	+	protein_coding	3_noneth_egene_eth_megene
ENSG00000099991	CABIN1	22:24407642-24574596	22	24407642	24574596	protein_coding	+	protein_coding	3_noneth_egene_eth_megene
ENSG00000100028	SNRPD3	22:24951471-25005947	22	24951471	25005947	protein_coding	+	protein_coding	3_noneth_egene_eth_megene
ENSG00000100031	GGT1	22:24979718-25024972	22	24979718	25024972	protein_coding	+	protein_coding	3_noneth_egene_eth_megene
ENSG00000197077	KIAA1671	22:25348697-25593415	22	25348697	25593415	protein_coding	+	protein_coding	3_noneth_egene_eth_megene
ENSG00000180957	PITPNB	22:28247657-28316122	22	28247657	28316122	protein_coding	-	protein_coding	3_noneth_egene_eth_megene
ENSG00000183762	KREMEN1	22:29469066-29564321	22	29469066	29564321	protein_coding	+	protein_coding	3_noneth_egene_eth_megene
ENSG00000100280	AP1B1	22:29723669-29819168	22	29723669	29819168	protein_coding	-	protein_coding	3_noneth_egene_eth_megene
ENSG00000186575	NF2	22:29999545-30094587	22	29999545	30094587	protein_coding	+	protein_coding	3_noneth_egene_eth_megene
ENSG00000099992	TBC1D10A	22:30687979-30723035	22	30687979	30723035	protein_coding	-	protein_coding	3_noneth_egene_eth_megene
ENSG00000133422	MORC2	22:31321117-31364284	22	31321117	31364284	protein_coding	-	protein_coding	3_noneth_egene_eth_megene
ENSG00000183963	SMTN	22:31460091-31500743	22	31460091	31500743	protein_coding	+	protein_coding	3_noneth_egene_eth_megene
ENSG00000198832	SELM	22:31500758-31516055	22	31500758	31516055	protein_coding	-	protein_coding	3_noneth_egene_eth_megene
ENSG00000100100	PIK3IP1	22:31677579-31688520	22	31677579	31688520	protein_coding	-	protein_coding	3_noneth_egene_eth_megene
ENSG00000100105	PATZ1	22:31721790-31742218	22	31721790	31742218	protein_coding	-	protein_coding	3_noneth_egene_eth_megene
ENSG00000198089	SFI1	22:31884674-32014572	22	31884674	32014572	protein_coding	+	protein_coding	3_noneth_egene_eth_megene
ENSG00000128245	YWHAH	22:32340447-32353590	22	32340447	32353590	protein_coding	+	protein_coding	3_noneth_egene_eth_megene
ENSG00000133424	LARGE	22:33558212-34318829	22	33558212	34318829	protein_coding	-	protein_coding	3_noneth_egene_eth_megene
ENSG00000128335	APOL2	22:36622256-36636000	22	36622256	36636000	protein_coding	-	protein_coding	3_noneth_egene_eth_megene
ENSG00000100360	IFT27	22:37154246-37172300	22	37154246	37172300	protein_coding	-	protein_coding	3_noneth_egene_eth_megene
ENSG00000128311	TST	22:37406900-37415681	22	37406900	37415681	protein_coding	-	protein_coding	3_noneth_egene_eth_megene
ENSG00000100385	IL2RB	22:37521878-37571094	22	37521878	37571094	protein_coding	-	protein_coding	3_noneth_egene_eth_megene
ENSG00000128340	RAC2	22:37621301-37640488	22	37621301	37640488	protein_coding	-	protein_coding	3_noneth_egene_eth_megene
ENSG00000100129	EIF3L	22:38244875-38285414	22	38244875	38285414	protein_coding	+	protein_coding	3_noneth_egene_eth_megene
ENSG00000100139	MICALL1	22:38301664-38338829	22	38301664	38338829	protein_coding	+	protein_coding	3_noneth_egene_eth_megene
ENSG00000100316	RPL3	22:39708887-39716394	22	39708887	39716394	protein_coding	-	protein_coding	3_noneth_egene_eth_megene
ENSG00000128268	MGAT3	22:39853349-39888199	22	39853349	39888199	protein_coding	+	protein_coding	3_noneth_egene_eth_megene
ENSG00000100335	MIEF1	22:39895437-39914137	22	39895437	39914137	protein_coding	+	protein_coding	3_noneth_egene_eth_megene
ENSG00000100346	CACNA1I	22:39966758-40085742	22	39966758	40085742	protein_coding	+	protein_coding	3_noneth_egene_eth_megene
ENSG00000100359	SGSM3	22:40766595-40806293	22	40766595	40806293	protein_coding	+	protein_coding	3_noneth_egene_eth_megene
[truncated: 563 more rows]
