# Supplementary material for: Integrative multi-omics database (iMOMdb) of Asian pregnant women
Source: Hum Mol Genet. 2022 Apr 21;31(18):3051–67. doi: 10.1093/hmg/ddac079 (PMC9476622; doi:10.1093/hmg/ddac079)
Supplement: Supplementary_Table_S3_ddac079 [file supplementary_table_s3_ddac079.xlsx]

## Sheet: Table S3
Table S3: Results showing the inter-ethnic variation in antenatal maternal blood lipid profiles
Lipid Name	Lipid Class	All_mean(std)	Chinese_mean(std)	Malay_mean(std)	Indian_mean(std)	pvalue_Malay_vs_Chinese_mean	pvalue_Indian_vs_Chinese_mean	pvalue_Indian_vs_Malay_mean	pvalue_crossthree_mean	FDRpv_crossthree_mean	Bonferronipv_crossthree_mean
AC(12:0)	Acylcarnitine	-1.83(0.25)	-1.84(0.25)	-1.83(0.24)	-1.82(0.23)	0.488	0.82	0.668	0.786	0.795949	1
AC(13:0)	Acylcarnitine	-2.04(0.33)	-1.98(0.34)	-2.11(0.29)	-2.14(0.31)	1.28e-07	2.2e-06	0.396	4.6e-09	1.18075e-08	2.208e-06
AC(14:0)	Acylcarnitine	-2.08(0.16)	-2.09(0.16)	-2.08(0.16)	-2.05(0.16)	0.025	0.405	0.191	0.0801	0.0935474	1
AC(14:1)	Acylcarnitine	-1.77(0.27)	-1.77(0.27)	-1.77(0.27)	-1.78(0.26)	0.878	0.812	0.743	0.945	0.945	1
AC(14:2)	Acylcarnitine	-2.06(0.26)	-2.05(0.26)	-2.1(0.26)	-2.02(0.25)	0.19	0.0129	0.00157	0.00444	0.00598652	1
AC(16:0)	Acylcarnitine	-1.2(0.12)	-1.2(0.12)	-1.19(0.12)	-1.22(0.13)	0.16	0.139	0.015	0.0508	0.060808	1
AC(16:1)	Acylcarnitine	-1.97(0.19)	-1.97(0.19)	-1.96(0.2)	-1.98(0.18)	0.628	0.568	0.373	0.669	0.681783	1
AC(18:0)	Acylcarnitine	-1.88(0.12)	-1.87(0.12)	-1.88(0.12)	-1.91(0.13)	0.000308	0.357	0.0143	0.00146	0.00207337	0.7008
AC(18:1)	Acylcarnitine	-1.17(0.16)	-1.16(0.16)	-1.17(0.16)	-1.18(0.17)	0.14	0.494	0.453	0.326	0.346962	1
AC(18:2)	Acylcarnitine	-1.66(0.16)	-1.65(0.15)	-1.71(0.16)	-1.62(0.17)	0.0124	2.59e-05	2.45e-08	6.76e-08	1.51626e-07	3.2448e-05
CE(14:0)	Cholesteryl ester	0.06(0.14)	0.06(0.13)	0.05(0.14)	0.08(0.16)	0.18	0.582	0.104	0.246	0.266546	1
CE(16:1)	Cholesteryl ester	1.36(0.19)	1.36(0.18)	1.42(0.19)	1.3(0.18)	0.000626	0.000414	5.5e-09	3.75e-08	8.65385e-08	1.8e-05
CE(18:0)	Cholesteryl ester	0.34(0.13)	0.35(0.13)	0.34(0.12)	0.33(0.13)	0.0921	0.866	0.177	0.227	0.2482	1
CE(18:1)	Cholesteryl ester	2.4(0.08)	2.4(0.07)	2.43(0.07)	2.36(0.08)	3.37e-08	0.000727	5.39e-14	3.49e-13	1.31906e-12	1.6752e-10
CE(18:2)	Cholesteryl ester	3.19(0.08)	3.2(0.08)	3.19(0.08)	3.17(0.09)	5.53e-05	0.387	0.0041	0.000273	0.00042271	0.13104
CE(18:3)	Cholesteryl ester	1.67(0.15)	1.69(0.15)	1.64(0.16)	1.68(0.16)	0.745	0.000493	0.0112	0.00171	0.00241412	0.8208
CE(20:1)	Cholesteryl ester	-0.41(0.12)	-0.38(0.12)	-0.42(0.09)	-0.47(0.11)	3.77e-19	1.1e-05	6.77e-06	1.11e-18	7.2e-18	5.328e-16
CE(20:2)	Cholesteryl ester	0.32(0.1)	0.34(0.1)	0.31(0.1)	0.28(0.1)	7.9e-09	0.000366	0.0243	1.04e-08	2.58653e-08	4.992e-06
CE(20:4)	Cholesteryl ester	2.35(0.16)	2.35(0.15)	2.28(0.14)	2.42(0.15)	1.05e-06	3.65e-09	4.33e-19	2.51e-18	1.56468e-17	1.2048e-15
CE(20:5)	Cholesteryl ester	1.26(0.33)	1.34(0.32)	1.17(0.28)	1.14(0.37)	6.35e-11	1.08e-09	0.391	7.06e-14	2.824e-13	3.3888e-11
CE(22:5) (n6)	Cholesteryl ester	0.96(0.15)	0.94(0.13)	0.93(0.14)	1.03(0.18)	5.32e-11	0.303	3.82e-11	3.61e-12	1.20333e-11	1.7328e-09
CE(22:6)	Cholesteryl ester	2.16(0.18)	2.2(0.17)	2.12(0.14)	2.11(0.2)	3.98e-07	8.5e-07	0.618	5.56e-09	1.41957e-08	2.6688e-06
CE(24:5)	Cholesteryl ester	-0.4(0.18)	-0.34(0.18)	-0.44(0.15)	-0.49(0.16)	3.77e-19	2.33e-11	0.00888	1.66e-21	1.53057e-20	7.968e-19
CE(24:6)	Cholesteryl ester	-0.48(0.18)	-0.45(0.18)	-0.54(0.17)	-0.48(0.18)	0.0791	2.51e-09	0.000917	1.9e-08	4.58291e-08	9.12e-06
DG(16:0_16:1)	Diacylglycerol	0.07(0.24)	0.06(0.24)	0.12(0.22)	0.02(0.24)	0.0513	0.00664	9.5e-05	0.000382	0.000582095	0.18336
DG(14:0_18:2)	Diacylglycerol	-0.18(0.24)	-0.17(0.24)	-0.22(0.23)	-0.17(0.24)	0.907	0.00815	0.0248	0.019	0.0238743	1
DG(16:0_18:1)	Diacylglycerol	1.27(0.18)	1.26(0.18)	1.31(0.17)	1.24(0.18)	0.219	0.000572	0.000112	0.00016	0.00025515	0.0768
DG(16:1_18:1)	Diacylglycerol	0.41(0.2)	0.41(0.2)	0.47(0.2)	0.33(0.2)	9.46e-05	0.000631	7.29e-10	5.69e-09	1.44508e-08	2.7312e-06
DG(16:0_18:2)	Diacylglycerol	0.82(0.17)	0.83(0.17)	0.81(0.16)	0.82(0.17)	0.546	0.26	0.705	0.51	0.527586	1
DG(18:0_18:1)	Diacylglycerol	0.56(0.16)	0.55(0.16)	0.59(0.15)	0.52(0.17)	0.0229	0.0188	9.8e-05	0.000485	0.000725234	0.2328
DG(18:1_18:1)	Diacylglycerol	1.61(0.17)	1.61(0.17)	1.66(0.17)	1.56(0.17)	0.00217	0.000326	2.47e-08	1.42e-07	3.07027e-07	6.816e-05
DG(18:0_18:2)	Diacylglycerol	0.18(0.18)	0.2(0.17)	0.17(0.17)	0.17(0.19)	0.133	0.0416	0.746	0.0818	0.0948406	1
DG(18:1_18:2)	Diacylglycerol	1.1(0.17)	1.11(0.17)	1.09(0.17)	1.07(0.18)	0.0282	0.281	0.286	0.0818	0.0948406	1
DG(18:2_18:2)	Diacylglycerol	0.7(0.22)	0.72(0.2)	0.64(0.21)	0.71(0.26)	0.482	8.32e-06	0.00272	3.83e-05	6.61295e-05	0.018384
DG(18:1_18:3)	Diacylglycerol	-0.02(0.19)	0.02(0.19)	-0.07(0.17)	-0.04(0.18)	0.000903	2.61e-07	0.207	3.37e-07	7.15752e-07	0.00016176
DG(16:0_20:4)	Diacylglycerol	-0.07(0.22)	-0.06(0.23)	-0.13(0.21)	-0.01(0.2)	0.00983	0.000402	3.17e-07	1.4e-06	2.82353e-06	0.000672
DG(18:1_20:3)	Diacylglycerol	-0.08(0.18)	-0.1(0.18)	-0.11(0.19)	-0.01(0.16)	4.2e-07	0.291	1.1e-07	7.49e-08	1.66444e-07	3.5952e-05
DG(18:1_20:4)	Diacylglycerol	0.21(0.18)	0.23(0.18)	0.16(0.18)	0.24(0.16)	0.338	3.23e-05	2.63e-05	1.23e-05	2.21124e-05	0.005904
DG(16:0_22:5)	Diacylglycerol	-0.5(0.21)	-0.5(0.2)	-0.54(0.22)	-0.46(0.21)	0.0329	0.0556	0.000622	0.00285	0.00390857	1
DG(18:2_20:4)	Diacylglycerol	0.01(0.21)	0.04(0.2)	-0.09(0.2)	0.07(0.2)	0.0515	9.22e-13	8.95e-14	1.28e-15	6.08317e-15	6.144e-13
DG(16:0_22:6)	Diacylglycerol	-0.13(0.28)	-0.06(0.27)	-0.16(0.26)	-0.26(0.3)	1.89e-14	9.72e-06	0.00103	2e-14	8.42105e-14	9.6e-12
DG(18:1_22:5)	Diacylglycerol	-0.31(0.2)	-0.31(0.19)	-0.33(0.21)	-0.26(0.19)	0.0075	0.382	0.00219	0.00593	0.00784132	1
DG(18:1_22:6)	Diacylglycerol	0.06(0.27)	0.14(0.26)	0.02(0.24)	-0.1(0.28)	1.57e-21	2.3e-07	9.75e-06	1.61e-21	1.51529e-20	7.728e-19
DG(18:2_22:6)	Diacylglycerol	-0.14(0.28)	-0.06(0.27)	-0.22(0.24)	-0.27(0.28)	1.09e-16	1.26e-12	0.0984	2.56e-20	1.92e-19	1.2288e-17
TG(48:0) [NL-18:0]	Triacylglycerol	-0.24(0.21)	-0.24(0.21)	-0.27(0.21)	-0.21(0.2)	0.152	0.0987	0.00942	0.0329	0.0397783	1
TG(48:1) [NL-16:1]	Triacylglycerol	0.95(0.27)	0.93(0.27)	1(0.23)	0.91(0.27)	0.315	0.00332	0.00112	0.00188	0.00261565	0.9024
TG(48:1) [NL-18:1]	Triacylglycerol	1.31(0.21)	1.3(0.21)	1.32(0.2)	1.31(0.2)	0.82	0.241	0.455	0.499	0.517322	1
TG(48:2) [NL-14:0]	Triacylglycerol	1(0.24)	1.01(0.25)	1(0.23)	0.99(0.24)	0.523	0.719	0.785	0.803	0.80805	1
TG(48:2) [NL-14:1]	Triacylglycerol	0.15(0.25)	0.15(0.26)	0.2(0.23)	0.12(0.25)	0.28	0.0248	0.0057	0.0148	0.0187441	1
TG(48:2) [NL-16:1]	Triacylglycerol	0.99(0.31)	0.99(0.31)	1.05(0.29)	0.92(0.3)	0.0162	0.0124	3.63e-05	0.000188	0.000296842	0.09024
TG(48:2) [NL-18:2]	Triacylglycerol	1.01(0.24)	1.02(0.25)	0.99(0.23)	1.02(0.24)	0.734	0.177	0.164	0.295	0.317489	1
TG(48:3) [NL-14:0]	Triacylglycerol	0.08(0.27)	0.11(0.28)	0.05(0.25)	0.05(0.25)	0.0257	0.0169	0.971	0.0167	0.0210394	1
TG(48:3) [NL-16:1]	Triacylglycerol	0.24(0.27)	0.25(0.27)	0.25(0.27)	0.19(0.26)	0.0328	0.988	0.0578	0.0804	0.0936699	1
TG(48:3) [NL-18:3]	Triacylglycerol	-0.27(0.31)	-0.23(0.33)	-0.34(0.27)	-0.28(0.27)	0.057	1.2e-05	0.0603	5.77e-05	9.82128e-05	0.027696
TG(49:1) [NL-17:1]	Triacylglycerol	0.17(0.2)	0.18(0.21)	0.17(0.19)	0.15(0.21)	0.064	0.435	0.315	0.175	0.194896	1
TG(50:1) [NL-14:0]	Triacylglycerol	-0.15(0.18)	-0.16(0.18)	-0.17(0.17)	-0.13(0.19)	0.0907	0.699	0.0709	0.153	0.173617	1
TG(50:1) [NL-16:0]	Triacylglycerol	2.15(0.14)	2.14(0.15)	2.18(0.13)	2.14(0.15)	0.765	0.000464	0.0101	0.00158	0.00223717	0.7584
TG(50:1) [NL-18:1]	Triacylglycerol	1.95(0.14)	1.93(0.14)	1.97(0.12)	1.94(0.14)	0.444	0.00103	0.0471	0.00441	0.00596282	1
TG(50:2) [NL-14:0]	Triacylglycerol	0.81(0.13)	0.81(0.14)	0.84(0.13)	0.79(0.13)	0.158	0.0122	0.00108	0.00326	0.00444545	1
TG(50:2) [NL-16:1]	Triacylglycerol	1.48(0.17)	1.47(0.17)	1.54(0.16)	1.42(0.17)	0.00404	1.55e-07	1.77e-11	2.73e-11	8.736e-11	1.3104e-08
TG(50:2) [NL-18:1]	Triacylglycerol	1.76(0.15)	1.75(0.15)	1.82(0.14)	1.71(0.14)	0.00453	2.17e-07	3.07e-11	4.85e-11	1.52157e-10	2.328e-08
TG(50:2) [NL-18:2]	Triacylglycerol	1.54(0.14)	1.53(0.14)	1.53(0.12)	1.55(0.14)	0.119	0.883	0.135	0.24	0.261224	1
TG(50:3) [NL-14:0]	Triacylglycerol	0.92(0.17)	0.93(0.17)	0.9(0.16)	0.92(0.18)	0.551	0.0508	0.292	0.148	0.168741	1
TG(50:3) [NL-14:1]	Triacylglycerol	-0.43(0.15)	-0.43(0.15)	-0.39(0.16)	-0.46(0.15)	0.0457	0.00173	1.85e-05	6.58e-05	0.000110989	0.031584
TG(50:3) [NL-16:1]	Triacylglycerol	1.35(0.19)	1.35(0.19)	1.38(0.19)	1.29(0.19)	0.00206	0.0484	1.71e-05	8.76e-05	0.000146	0.042048
TG(50:3) [NL-18:2]	Triacylglycerol	1.48(0.17)	1.49(0.17)	1.5(0.17)	1.45(0.18)	0.00933	0.843	0.0141	0.0199	0.0249399	1
TG(50:3) [NL-18:3]	Triacylglycerol	0.47(0.22)	0.49(0.23)	0.43(0.18)	0.45(0.21)	0.0641	0.00211	0.391	0.00558	0.0073989	1
TG(50:4) [NL-14:0]	Triacylglycerol	0.29(0.24)	0.32(0.24)	0.2(0.21)	0.31(0.26)	0.721	7.61e-09	1.18e-05	1.95e-08	4.68e-08	9.36e-06
TG(50:4) [NL-18:3]	Triacylglycerol	0.23(0.25)	0.28(0.26)	0.19(0.23)	0.17(0.22)	8.53e-06	1.58e-05	0.659	4.27e-07	8.98947e-07	0.00020496
TG(50:4) [NL-20:4]	Triacylglycerol	-0.21(0.33)	-0.2(0.34)	-0.29(0.31)	-0.15(0.3)	0.0931	0.00111	4.02e-05	0.000103	0.000168737	0.04944
TG(51:1) [NL-17:0]	Triacylglycerol	0.27(0.17)	0.27(0.17)	0.28(0.17)	0.28(0.19)	0.348	0.445	0.833	0.567	0.582784	1
TG(51:2) [NL-15:0]	Triacylglycerol	0.11(0.16)	0.12(0.16)	0.11(0.15)	0.11(0.17)	0.831	0.572	0.788	0.852	0.855565	1
TG(51:2) [NL-17:0]	Triacylglycerol	0.84(0.16)	0.86(0.16)	0.84(0.16)	0.78(0.17)	6.07e-07	0.303	0.000329	3.43e-06	6.69268e-06	0.0016464
TG(51:2) [NL-17:1]	Triacylglycerol	0.87(0.16)	0.89(0.16)	0.87(0.15)	0.81(0.16)	1.07e-06	0.301	0.000485	6.03e-06	1.13506e-05	0.0028944
TG(52:1) [NL-18:0]	Triacylglycerol	1.31(0.19)	1.31(0.18)	1.35(0.17)	1.28(0.21)	0.09	0.023	0.000876	0.00336	0.00456884	1
TG(52:1) [NL-18:1]	Triacylglycerol	1.22(0.18)	1.21(0.18)	1.24(0.17)	1.2(0.2)	0.279	0.0456	0.0102	0.0284	0.034687	1
TG(52:2) [NL-16:0]	Triacylglycerol	2.1(0.1)	2.09(0.09)	2.12(0.09)	2.07(0.11)	0.00182	0.000516	3.32e-08	2.02e-07	4.30933e-07	9.696e-05
TG(52:2) [NL-18:2]	Triacylglycerol	0.73(0.14)	0.74(0.14)	0.7(0.12)	0.74(0.16)	0.913	0.00102	0.00585	0.00232	0.0032	1
TG(52:3) [NL-16:1]	Triacylglycerol	0.96(0.14)	0.96(0.13)	1(0.14)	0.91(0.12)	1.27e-05	0.000376	2.62e-11	2.19e-10	6.33253e-10	1.0512e-07
TG(52:3) [NL-18:2]	Triacylglycerol	2.03(0.1)	2.04(0.1)	2.03(0.1)	2.03(0.12)	0.151	0.389	0.568	0.322	0.343467	1
TG(52:4) [NL-16:1]	Triacylglycerol	0.98(0.17)	0.99(0.16)	0.98(0.18)	0.95(0.17)	0.00622	0.622	0.0434	0.0222	0.0275349	1
TG(52:4) [NL-18:2]	Triacylglycerol	1.87(0.18)	1.88(0.17)	1.83(0.17)	1.88(0.21)	0.753	0.0014	0.0208	0.00479	0.00638667	1
TG(52:4) [NL-18:3]	Triacylglycerol	0.96(0.17)	1(0.17)	0.93(0.15)	0.92(0.17)	2.13e-06	5.96e-07	0.885	1.44e-08	3.52653e-08	6.912e-06
TG(52:5) [NL-18:3]	Triacylglycerol	0.61(0.24)	0.67(0.24)	0.52(0.22)	0.57(0.23)	1.2e-05	4.73e-13	0.0392	3.83e-13	1.43625e-12	1.8384e-10
TG(52:5) [NL-20:4]	Triacylglycerol	0.26(0.28)	0.27(0.29)	0.21(0.27)	0.29(0.26)	0.498	0.0189	0.0126	0.0221	0.0274819	1
TG(52:5) [NL-20:5]	Triacylglycerol	-0.45(0.32)	-0.37(0.32)	-0.53(0.28)	-0.56(0.3)	6.16e-11	6.28e-09	0.27	2.34e-13	8.91429e-13	1.1232e-10
TG(53:2) [NL-18:1]	Triacylglycerol	0.85(0.16)	0.85(0.16)	0.85(0.16)	0.83(0.17)	0.148	0.916	0.173	0.299	0.320357	1
TG(54:1) [NL-18:1]	Triacylglycerol	0.25(0.16)	0.25(0.15)	0.29(0.15)	0.22(0.17)	0.0934	0.00119	4.32e-05	0.000112	0.000181622	0.05376
TG(54:2) [NL-18:0]	Triacylglycerol	0.99(0.16)	0.99(0.15)	1.03(0.16)	0.96(0.18)	0.0865	0.00423	0.000136	0.000442	0.00066717	0.21216
TG(54:2) [NL-20:1]	Triacylglycerol	0.65(0.19)	0.65(0.18)	0.71(0.18)	0.58(0.17)	5.23e-05	7.68e-05	2.05e-11	1.63e-10	4.8e-10	7.824e-08
TG(54:3) [NL-18:1]	Triacylglycerol	1.69(0.13)	1.69(0.13)	1.71(0.13)	1.66(0.13)	0.0217	0.0191	9.25e-05	0.000461	0.000693668	0.22128
TG(54:3) [NL-18:2]	Triacylglycerol	0.83(0.13)	0.84(0.13)	0.82(0.12)	0.83(0.16)	0.464	0.0573	0.372	0.162	0.182535	1
TG(54:4) [NL-18:2]	Triacylglycerol	1.25(0.15)	1.25(0.14)	1.23(0.14)	1.24(0.17)	0.394	0.0536	0.418	0.149	0.169479	1
TG(54:4) [NL-20:3]	Triacylglycerol	0.56(0.16)	0.55(0.16)	0.54(0.16)	0.63(0.15)	1.17e-07	0.4	8.84e-08	3.22e-08	7.50291e-08	1.5456e-05
TG(54:5) [NL-18:3]	Triacylglycerol	0.36(0.21)	0.4(0.21)	0.31(0.19)	0.29(0.2)	3.41e-08	4.13e-07	0.429	5.3e-10	1.49647e-09	2.544e-07
TG(54:5) [NL-20:4]	Triacylglycerol	0.84(0.16)	0.85(0.16)	0.8(0.16)	0.88(0.14)	0.03	2.03e-05	9.54e-08	1.81e-07	3.89596e-07	8.688e-05
TG(54:6) [NL-18:3]	Triacylglycerol	0.18(0.28)	0.25(0.28)	0.08(0.25)	0.14(0.27)	1.07e-05	1.27e-12	0.0543	8.57e-13	3.06985e-12	4.1136e-10
TG(54:6) [NL-20:4]	Triacylglycerol	0.71(0.2)	0.73(0.2)	0.63(0.19)	0.78(0.2)	0.00523	7.39e-08	1.37e-11	1.64e-11	5.28322e-11	7.872e-09
TG(54:6) [NL-20:5]	Triacylglycerol	-0.03(0.29)	0.06(0.28)	-0.1(0.26)	-0.16(0.27)	6.22e-16	1.79e-11	0.0761	5.75e-19	3.94286e-18	2.76e-16
TG(54:6) [NL-22:6]	Triacylglycerol	0.63(0.3)	0.69(0.3)	0.6(0.27)	0.49(0.31)	1.01e-12	0.000494	0.000375	3.79e-12	1.25462e-11	1.8192e-09
TG(54:7) [NL-20:5]	Triacylglycerol	-0.31(0.33)	-0.2(0.33)	-0.42(0.28)	-0.43(0.3)	2.89e-14	2.34e-15	0.765	2e-20	1.54839e-19	9.6e-18
TG(54:7) [NL-22:6]	Triacylglycerol	0.33(0.33)	0.42(0.32)	0.3(0.29)	0.15(0.31)	2.37e-18	1.05e-05	1.71e-05	5.95e-18	3.48293e-17	2.856e-15
TG(56:6) [NL-20:4]	Triacylglycerol	0.31(0.13)	0.32(0.12)	0.26(0.14)	0.37(0.12)	9.07e-06	7.29e-08	3.48e-16	2.03e-15	9.46019e-15	9.744e-13
TG(56:6) [NL-22:5]	Triacylglycerol	0.51(0.16)	0.52(0.15)	0.48(0.16)	0.51(0.16)	0.496	0.00218	0.0596	0.00878	0.0113903	1
TG(56:7) [NL-20:4]	Triacylglycerol	0.25(0.17)	0.26(0.16)	0.17(0.16)	0.32(0.16)	0.000615	4.48e-12	1.7e-17	5.85e-18	3.46667e-17	2.808e-15
TG(56:7) [NL-20:5]	Triacylglycerol	-0.49(0.28)	-0.41(0.27)	-0.55(0.25)	-0.61(0.27)	5.3e-15	9.66e-10	0.0419	4.05e-17	2.23448e-16	1.944e-14
TG(56:7) [NL-22:5]	Triacylglycerol	0.41(0.19)	0.42(0.18)	0.34(0.19)	0.44(0.18)	0.264	5.91e-07	5.26e-07	9.3e-08	2.05714e-07	4.464e-05
TG(56:7) [NL-22:6]	Triacylglycerol	1.04(0.28)	1.12(0.25)	1.01(0.25)	0.88(0.29)	1.36e-20	3.93e-06	3.14e-06	3.53e-20	2.60677e-19	1.6944e-17
TG(56:8) [NL-20:4]	Triacylglycerol	-0.23(0.23)	-0.19(0.22)	-0.37(0.21)	-0.14(0.23)	0.00936	8.22e-19	7.11e-21	7.4e-24	9.6e-23	3.552e-21
TG(56:8) [NL-20:5]	Triacylglycerol	-0.66(0.32)	-0.55(0.31)	-0.78(0.28)	-0.77(0.29)	2.52e-13	4.39e-17	0.702	4.33e-21	3.77891e-20	2.0784e-18
TG(56:8) [NL-22:6]	Triacylglycerol	0.8(0.31)	0.89(0.3)	0.72(0.28)	0.67(0.3)	9.92e-16	2.27e-11	0.0803	9.69e-19	6.37151e-18	4.6512e-16
TG(56:9) [NL-22:6]	Triacylglycerol	-0.26(0.31)	-0.15(0.3)	-0.36(0.25)	-0.41(0.28)	1.62e-20	3.27e-17	0.148	2.43e-26	4.02207e-25	1.1664e-23
TG(58:10) [NL-22:6]	Triacylglycerol	-0.33(0.3)	-0.23(0.3)	-0.45(0.26)	-0.43(0.29)	5.33e-13	6.2e-19	0.368	2.44e-22	2.72372e-21	1.1712e-19
TG(58:8) [NL-22:6]	Triacylglycerol	0.23(0.27)	0.31(0.26)	0.2(0.24)	0.08(0.28)	5.95e-20	6.13e-07	2.55e-05	6.56e-20	4.63059e-19	3.1488e-17
TG(58:9) [NL-22:6]	Triacylglycerol	0.14(0.29)	0.23(0.28)	0.06(0.26)	0.01(0.29)	3.99e-17	6.35e-13	0.0921	7.41e-21	6.24e-20	3.5568e-18
TG(O-50:1) [NL-16:0]	Alkyldiacylglycerol	-0.38(0.15)	-0.36(0.14)	-0.34(0.13)	-0.46(0.16)	1.99e-14	0.121	1.6e-15	8.3e-17	4.42667e-16	3.984e-14
TG(O-50:1) [NL-17:1]	Alkyldiacylglycerol	0.17(0.2)	0.18(0.21)	0.16(0.19)	0.14(0.21)	0.0629	0.432	0.314	0.172	0.192897	1
TG(O-50:1) [NL-18:1]	Alkyldiacylglycerol	-0.56(0.17)	-0.53(0.16)	-0.53(0.14)	-0.69(0.18)	3.88e-27	0.924	3.97e-22	1.65e-28	3.168e-27	7.92e-26
TG(O-50:2) [NL-18:2]	Alkyldiacylglycerol	-1.09(0.14)	-1.08(0.14)	-1.1(0.13)	-1.14(0.15)	4.2e-06	0.0331	0.0183	1.89e-05	3.32308e-05	0.009072
TG(O-52:2) [NL-16:0]	Alkyldiacylglycerol	-0.75(0.19)	-0.75(0.19)	-0.74(0.19)	-0.76(0.18)	0.493	0.921	0.493	0.751	0.763729	1
TG(O-52:2) [NL-17:1]	Alkyldiacylglycerol	0.86(0.16)	0.88(0.16)	0.87(0.15)	0.81(0.17)	1.13e-06	0.32	0.000447	6.27e-06	1.17105e-05	0.0030096
TG(O-52:2) [NL-18:1]	Alkyldiacylglycerol	-0.67(0.2)	-0.66(0.21)	-0.65(0.18)	-0.68(0.19)	0.28	0.526	0.143	0.335	0.354967	1
TG(O-54:2) [NL-18:1]	Alkyldiacylglycerol	0.86(0.16)	0.86(0.15)	0.86(0.16)	0.84(0.17)	0.145	0.939	0.177	0.297	0.318926	1
TG(O-54:4) [NL-17:1]	Alkyldiacylglycerol	-0.28(0.19)	-0.24(0.19)	-0.33(0.18)	-0.31(0.19)	6.41e-05	3.62e-07	0.546	9.56e-08	2.09973e-07	4.5888e-05
TG(O-54:4) [NL-18:2]	Alkyldiacylglycerol	-0.05(0.2)	-0.01(0.19)	-0.12(0.17)	-0.03(0.24)	0.252	1.98e-10	2.92e-05	1.13e-09	3.06441e-09	5.424e-07
dhCer(d18:0/22:0)	Dihydroceramide	-0.69(0.15)	-0.7(0.15)	-0.67(0.14)	-0.69(0.17)	0.48	0.0245	0.231	0.0795	0.0930732	1
dhCer(d18:0/24:0)	Dihydroceramide	-0.61(0.14)	-0.63(0.14)	-0.59(0.12)	-0.61(0.15)	0.325	0.00333	0.131	0.0133	0.0169787	1
dhCer(d18:0/24:1)	Dihydroceramide	-0.66(0.17)	-0.66(0.17)	-0.62(0.16)	-0.68(0.17)	0.336	0.00144	0.000621	0.00082	0.00118912	0.3936
Cer(d16:1/22:0)	Ceramide	-0.83(0.15)	-0.82(0.14)	-0.82(0.13)	-0.87(0.16)	4.72e-05	0.717	0.000946	0.000166	0.000263841	0.07968
Cer(d16:1/23:0)	Ceramide	-1.12(0.16)	-1.11(0.16)	-1.1(0.15)	-1.16(0.17)	0.000385	0.693	0.000556	0.000562	0.000827485	0.26976
Cer(d16:1/24:0)	Ceramide	-0.6(0.16)	-0.59(0.15)	-0.58(0.16)	-0.64(0.17)	0.000347	0.925	0.00121	0.000776	0.00112873	0.37248
Cer(d16:1/24:1)	Ceramide	-0.99(0.15)	-0.98(0.15)	-0.95(0.13)	-1.05(0.16)	4.81e-06	0.018	3.37e-09	1.53e-08	3.72792e-08	7.344e-06
Cer(d17:1/22:0)	Ceramide	-1.33(0.16)	-1.32(0.15)	-1.34(0.14)	-1.35(0.17)	0.0312	0.19	0.399	0.0774	0.0908362	1
Cer(d17:1/23:0)	Ceramide	-1.35(0.16)	-1.35(0.16)	-1.35(0.16)	-1.36(0.17)	0.603	0.773	0.489	0.783	0.794588	1
Cer(d17:1/24:0)	Ceramide	-0.91(0.14)	-0.91(0.14)	-0.9(0.14)	-0.93(0.16)	0.158	0.463	0.0658	0.175	0.194896	1
Cer(d17:1/24:1)	Ceramide	-1.11(0.15)	-1.11(0.15)	-1.09(0.13)	-1.16(0.16)	0.000154	0.103	3.44e-06	1.19e-05	2.15547e-05	0.005712
Cer(d18:1/16:0)	Ceramide	-0.35(0.11)	-0.33(0.11)	-0.33(0.1)	-0.4(0.12)	6.32e-09	0.35	4.29e-09	9.76e-10	2.67703e-09	4.6848e-07
Cer(d18:1/18:0)	Ceramide	-1.02(0.16)	-1.01(0.15)	-1.01(0.15)	-1.06(0.17)	0.000202	0.979	0.000949	0.000482	0.000723	0.23136
Cer(d18:1/20:0)	Ceramide	-0.58(0.13)	-0.57(0.13)	-0.56(0.13)	-0.64(0.14)	3.19e-07	0.297	9.06e-08	5.71e-08	1.29283e-07	2.7408e-05
Cer(d18:1/22:0)	Ceramide	0.24(0.11)	0.25(0.11)	0.27(0.11)	0.19(0.12)	2.29e-08	0.0128	5.52e-12	1.58e-11	5.12432e-11	7.584e-09
Cer(d18:1/23:0)	Ceramide	0.12(0.12)	0.12(0.11)	0.16(0.11)	0.08(0.12)	1.9e-05	0.000758	1.19e-10	9.52e-10	2.62621e-09	4.5696e-07
Cer(d18:1/24:0)	Ceramide	0.62(0.11)	0.62(0.11)	0.65(0.11)	0.58(0.12)	0.000302	0.000598	3.21e-09	2.35e-08	5.52941e-08	1.128e-05
Cer(d18:1/24:1)	Ceramide	0.34(0.13)	0.34(0.12)	0.38(0.12)	0.27(0.14)	7.17e-11	0.000263	9.19e-18	4.54e-17	2.47636e-16	2.1792e-14
Cer(d18:2/16:0)	Ceramide	-1.05(0.15)	-1.04(0.14)	-1.04(0.14)	-1.1(0.17)	7.96e-06	0.943	0.0001	1.89e-05	3.32308e-05	0.009072
Cer(d18:2/22:0)	Ceramide	-0.59(0.13)	-0.58(0.13)	-0.57(0.13)	-0.64(0.15)	2.95e-06	0.257	4.88e-07	5.4e-07	1.12208e-06	0.0002592
Cer(d18:2/23:0)	Ceramide	-0.65(0.14)	-0.64(0.14)	-0.63(0.14)	-0.71(0.15)	3.4e-06	0.218	3.71e-07	4.82e-07	1.01031e-06	0.00023136
Cer(d18:2/24:0)	Ceramide	-0.13(0.13)	-0.12(0.12)	-0.11(0.14)	-0.17(0.14)	6.84e-05	0.294	1.34e-05	2.28e-05	3.97964e-05	0.010944
Cer(d18:2/24:1)	Ceramide	-0.52(0.14)	-0.51(0.13)	-0.47(0.13)	-0.59(0.15)	1.52e-09	0.00056	1.02e-15	5.52e-15	2.40873e-14	2.6496e-12
Cer(d19:1/24:0)	Ceramide	-1.12(0.23)	-1.16(0.22)	-1.11(0.2)	-1.05(0.24)	5.81e-07	0.0111	0.0171	2.16e-06	4.30207e-06	0.0010368
Cer(d19:1/24:1)	Ceramide	-1.33(0.26)	-1.35(0.26)	-1.3(0.23)	-1.3(0.28)	0.0464	0.0142	0.82	0.021	0.02625	1
Cer(m18:0/22:0)	Deoxy-ceramide	-1.21(0.19)	-1.2(0.18)	-1.21(0.19)	-1.24(0.2)	0.0178	0.624	0.0895	0.0584	0.0693861	1
Cer(m18:0/23:0)	Deoxy-ceramide	-1.54(0.21)	-1.54(0.2)	-1.53(0.21)	-1.57(0.21)	0.131	0.573	0.074	0.181	0.200647	1
Cer(m18:0/24:0)	Deoxy-ceramide	-1.15(0.19)	-1.15(0.18)	-1.14(0.19)	-1.17(0.2)	0.196	0.538	0.101	0.248	0.268108	1
Cer(m18:0/24:1)	Deoxy-ceramide	-1.26(0.21)	-1.25(0.2)	-1.24(0.22)	-1.31(0.21)	0.00413	0.679	0.00417	0.00663	0.00869508	1
Cer(m18:1/22:0)	Deoxy-ceramide	-1.02(0.2)	-1.01(0.2)	-1.04(0.2)	-1.01(0.2)	0.974	0.136	0.216	0.288	0.310652	1
Cer(m18:1/23:0)	Deoxy-ceramide	-1.4(0.21)	-1.4(0.21)	-1.42(0.22)	-1.38(0.2)	0.42	0.192	0.0774	0.193	0.212477	1
Cer(m18:1/24:0)	Deoxy-ceramide	-0.98(0.19)	-0.97(0.18)	-1(0.19)	-0.97(0.2)	0.765	0.136	0.142	0.241	0.261719	1
Cer(m18:1/24:1)	Deoxy-ceramide	-1.11(0.21)	-1.12(0.21)	-1.1(0.21)	-1.11(0.2)	0.799	0.293	0.531	0.573	0.587692	1
GM3(d18:1/18:0)	GM3 Ganglioside	-0.64(0.13)	-0.62(0.12)	-0.62(0.12)	-0.7(0.14)	1.81e-11	0.773	1.03e-08	2.97e-11	9.44106e-11	1.4256e-08
GM3(d18:1/22:0)	GM3 Ganglioside	-0.3(0.16)	-0.26(0.15)	-0.29(0.15)	-0.37(0.15)	4.52e-14	0.0235	8.98e-07	4.25e-13	1.56923e-12	2.04e-10
GM3(d18:1/24:0)	GM3 Ganglioside	-0.64(0.16)	-0.62(0.16)	-0.63(0.16)	-0.69(0.16)	1.08e-06	0.434	0.000224	5.19e-06	9.88571e-06	0.0024912
GM3(d18:1/24:1)	GM3 Ganglioside	-0.21(0.15)	-0.19(0.14)	-0.19(0.14)	-0.3(0.15)	6.54e-16	0.985	8.66e-13	2.93e-16	1.49617e-15	1.4064e-13
HexCer(d16:1/22:0)	Monohexisylceramide	-1.42(0.16)	-1.41(0.14)	-1.41(0.15)	-1.47(0.19)	5.2e-05	0.955	0.000293	0.000113	0.000182626	0.05424
HexCer(d16:1/24:0)	Monohexisylceramide	-1.31(0.17)	-1.3(0.15)	-1.29(0.17)	-1.34(0.19)	0.0175	0.306	0.00349	0.0112	0.0144516	1
HexCer(d18:1/16:0)	Monohexisylceramide	0.26(0.12)	0.25(0.12)	0.3(0.11)	0.26(0.13)	0.3	4.03e-06	0.00463	2.24e-05	3.92409e-05	0.010752
HexCer(d18:1/18:0)	Monohexisylceramide	-0.85(0.15)	-0.83(0.14)	-0.83(0.15)	-0.92(0.15)	3.82e-10	0.548	1.82e-09	1.09e-10	3.27e-10	5.232e-08
HexCer(d18:1/20:0)	Monohexisylceramide	-1.07(0.14)	-1.06(0.13)	-1.04(0.15)	-1.15(0.15)	9.46e-13	0.181	1.88e-13	1.4e-14	5.9469e-14	6.72e-12
HexCer(d18:1/22:0)	Monohexisylceramide	0.01(0.12)	0.02(0.12)	0.02(0.12)	-0.03(0.13)	3.57e-05	0.908	0.00018	6.99e-05	0.000117315	0.033552
HexCer(d18:1/24:0)	Monohexisylceramide	0.21(0.13)	0.22(0.12)	0.22(0.13)	0.18(0.14)	0.00142	0.582	0.00112	0.00174	0.00244211	0.8352
HexCer(d18:1/24:1)	Monohexisylceramide	0.06(0.14)	0.07(0.13)	0.09(0.13)	0.02(0.15)	0.000248	0.0459	1.38e-06	6.55e-06	1.2186e-05	0.003144
Hex2Cer(d16:1/16:0)	Dihexosylceramide	-1.1(0.15)	-1.1(0.15)	-1.07(0.13)	-1.15(0.17)	0.00012	0.0156	1.03e-07	6.02e-07	1.24552e-06	0.00028896
Hex2Cer(d18:1/16:0)	Dihexosylceramide	0.35(0.13)	0.35(0.13)	0.37(0.12)	0.3(0.14)	5.5e-05	0.173	3.35e-06	7.91e-06	1.46595e-05	0.0037968
Hex2Cer(d18:1/22:0)	Dihexosylceramide	-1.18(0.13)	-1.17(0.13)	-1.17(0.14)	-1.19(0.13)	0.262	0.867	0.393	0.525	0.541935	1
Hex2Cer(d18:1/24:1)	Dihexosylceramide	-0.61(0.15)	-0.61(0.14)	-0.58(0.14)	-0.63(0.16)	0.157	0.00795	0.000699	0.00199	0.00276069	0.9552
Hex2Cer(d18:2/16:0)	Dihexosylceramide	-0.82(0.13)	-0.82(0.13)	-0.79(0.12)	-0.87(0.14)	1.8e-05	0.0174	1.4e-08	7.12e-08	1.58958e-07	3.4176e-05
Hex3Cer(d18:1/16:0)	Trihexosylceramide	-0.04(0.1)	-0.04(0.1)	-0.02(0.09)	-0.06(0.1)	0.0765	0.0235	0.000706	0.00283	0.00389226	1
Hex3Cer(d18:1/22:0)	Trihexosylceramide	-0.91(0.15)	-0.91(0.15)	-0.89(0.14)	-0.95(0.15)	0.0047	0.224	0.000519	0.00176	0.00246297	0.8448
Hex3Cer(d18:1/24:0)	Trihexosylceramide	-0.71(0.14)	-0.7(0.14)	-0.69(0.13)	-0.74(0.14)	0.00466	0.357	0.0012	0.00323	0.00441709	1
Hex3Cer(d18:1/24:1)	Trihexosylceramide	-0.63(0.14)	-0.61(0.13)	-0.61(0.12)	-0.69(0.15)	1.32e-09	0.907	4.78e-08	1.31e-09	3.53258e-09	6.288e-07
SM(d17:1/14:0)	Sphingomyelin	-0.96(0.14)	-0.97(0.14)	-0.97(0.13)	-0.93(0.16)	0.00766	0.943	0.0216	0.0212	0.0264312	1
SM(d18:0/14:0)	Sphingomyelin	-0.65(0.13)	-0.67(0.13)	-0.64(0.12)	-0.61(0.14)	1.61e-06	0.00489	0.0474	3.75e-06	7.22892e-06	0.0018
SM(d18:1/14:0)/SM(d16:1/16:0)	Sphingomyelin	0.83(0.12)	0.83(0.12)	0.85(0.11)	0.81(0.12)	0.126	0.0573	0.00394	0.0144	0.0182857	1
SM(d18:2/14:0)	Sphingomyelin	-0.24(0.13)	-0.26(0.12)	-0.22(0.12)	-0.2(0.12)	1.89e-07	1.38e-05	0.27	2.13e-08	5.06139e-08	1.0224e-05
SM(d17:1/16:0)	Sphingomyelin	0.52(0.11)	0.52(0.12)	0.53(0.1)	0.51(0.12)	0.371	0.484	0.175	0.399	0.418166	1
SM(d18:1/16:0)	Sphingomyelin	2.33(0.13)	2.34(0.13)	2.36(0.12)	2.27(0.14)	6.92e-09	0.125	2.49e-10	1.64e-10	4.8e-10	7.872e-08
SM(d18:2/16:0)	Sphingomyelin	1.16(0.09)	1.16(0.09)	1.19(0.09)	1.13(0.1)	0.000397	0.000779	6.56e-09	4.72e-08	1.07374e-07	2.2656e-05
SM(34:3)	Sphingomyelin	-1.26(0.11)	-1.27(0.12)	-1.25(0.1)	-1.25(0.12)	0.219	0.105	0.822	0.199	0.218581	1
SM(d18:2/17:0)	Sphingomyelin	-0.65(0.11)	-0.65(0.11)	-0.66(0.1)	-0.66(0.12)	0.094	0.0654	0.99	0.0924	0.106615	1
SM(35:2) (b)	Sphingomyelin	-0.89(0.14)	-0.89(0.14)	-0.86(0.13)	-0.95(0.15)	1.59e-05	0.0139	8.28e-09	4.42e-08	1.01029e-07	2.1216e-05
SM(d18:1/18:0)/SM(d16:1/20:0)	Sphingomyelin	1.33(0.12)	1.34(0.12)	1.34(0.11)	1.29(0.13)	1.29e-05	0.631	2.26e-05	1.26e-05	2.25672e-05	0.006048
SM(d18:2/18:1)	Sphingomyelin	-0.38(0.11)	-0.4(0.11)	-0.36(0.11)	-0.38(0.12)	0.0559	6.41e-05	0.119	0.00026	0.000406515	0.1248
SM(37:1)	Sphingomyelin	0.23(0.13)	0.25(0.13)	0.23(0.12)	0.2(0.13)	2.48e-05	0.049	0.0318	0.000107	0.000174694	0.05136
SM(37:2)	Sphingomyelin	-0.32(0.15)	-0.3(0.15)	-0.31(0.13)	-0.4(0.14)	1.62e-12	0.507	9.45e-09	4.4e-12	1.44658e-11	2.112e-09
SM(d18:1/20:0)/SM(d16:1/22:0)	Sphingomyelin	1.08(0.1)	1.09(0.1)	1.09(0.1)	1.06(0.1)	8.77e-05	0.473	0.00383	0.000401	0.000607192	0.19248
SM(d18:2/20:0)	Sphingomyelin	1.01(0.12)	1.02(0.11)	1.04(0.12)	0.96(0.13)	1.12e-06	0.0434	3.66e-09	1.03e-08	2.575e-08	4.944e-06
SM(38:3) (a)	Sphingomyelin	0.17(0.12)	0.15(0.11)	0.19(0.12)	0.19(0.13)	0.000446	2.23e-05	0.735	8.57e-06	1.57609e-05	0.0041136
SM(38:3) (b)	Sphingomyelin	-0.56(0.13)	-0.56(0.14)	-0.54(0.12)	-0.57(0.13)	0.902	0.0781	0.125	0.167	0.187728	1
SM(d16:1/23:0)/SM(d17:1/22:0)	Sphingomyelin	0.51(0.11)	0.52(0.12)	0.51(0.11)	0.51(0.11)	0.258	0.252	0.943	0.369	0.388421	1
SM(d18:1/22:0)/SM(d16:1/24:0)	Sphingomyelin	1.45(0.11)	1.46(0.11)	1.46(0.11)	1.42(0.11)	0.000103	0.403	0.00574	0.000494	0.000734118	0.23712
SM(d16:1/24:1)	Sphingomyelin	0.72(0.12)	0.72(0.12)	0.75(0.11)	0.68(0.13)	0.000725	0.0147	8.19e-07	5e-06	9.56175e-06	0.0024
SM(d18:2/22:0)	Sphingomyelin	1.13(0.11)	1.14(0.11)	1.15(0.11)	1.1(0.11)	0.000775	0.469	0.000386	0.000669	0.000982018	0.32112
SM(40:3) (a)	Sphingomyelin	0.45(0.11)	0.45(0.12)	0.46(0.11)	0.43(0.11)	0.143	0.642	0.0954	0.217	0.237808	1
SM(40:3) (b)	Sphingomyelin	0.01(0.13)	0(0.13)	0.03(0.12)	0.03(0.14)	0.0193	0.0158	0.91	0.0132	0.016896	1
SM(41:0)	Sphingomyelin	0.3(0.1)	0.3(0.11)	0.3(0.1)	0.29(0.1)	0.215	0.378	0.702	0.403	0.421438	1
SM(41:1)	Sphingomyelin	1.18(0.1)	1.19(0.1)	1.18(0.1)	1.17(0.1)	0.0364	0.316	0.3	0.104	0.119712	1
SM(d17:1/24:1)	Sphingomyelin	0.47(0.11)	0.48(0.11)	0.49(0.1)	0.45(0.12)	0.00515	0.121	0.000204	0.000864	0.00124916	0.41472
SM(d18:2/23:0)	Sphingomyelin	0.71(0.1)	0.71(0.11)	0.71(0.1)	0.69(0.1)	0.0728	0.924	0.0967	0.16	0.180706	1
SM(d18:1/24:0)	Sphingomyelin	1.42(0.11)	1.43(0.12)	1.41(0.11)	1.4(0.11)	0.0319	0.122	0.519	0.0644	0.0759509	1
SM(d18:1/24:1)	Sphingomyelin	1.72(0.13)	1.73(0.13)	1.74(0.12)	1.66(0.14)	6.58e-09	0.169	5.31e-10	2.67e-10	7.67425e-10	1.2816e-07
SM(d18:2/24:0)	Sphingomyelin	1.11(0.1)	1.11(0.1)	1.11(0.1)	1.09(0.1)	0.07	0.85	0.148	0.18	0.2	1
SM(43:1)	Sphingomyelin	-0.07(0.12)	-0.07(0.12)	-0.07(0.11)	-0.05(0.12)	0.186	0.742	0.152	0.311	0.332472	1
SM(44:1)	Sphingomyelin	-0.93(0.1)	-0.92(0.11)	-0.94(0.09)	-0.94(0.1)	0.0706	0.0609	0.936	0.0742	0.0872941	1
SM(44:2)	Sphingomyelin	-0.37(0.12)	-0.35(0.13)	-0.39(0.1)	-0.41(0.12)	5.8e-07	0.00211	0.0511	1.03e-06	2.09492e-06	0.0004944
SM(44:3) (a)	Sphingomyelin	-0.57(0.11)	-0.56(0.12)	-0.58(0.1)	-0.58(0.11)	0.0343	0.0748	0.668	0.0521	0.062209	1
LPC(14:0) [sn2]	Lysophosphatidylcholine	-0.96(0.18)	-0.96(0.18)	-0.98(0.19)	-0.94(0.18)	0.249	0.201	0.0405	0.12	0.13747	1
LPC(14:0) [sn1]	Lysophosphatidylcholine	-0.41(0.18)	-0.41(0.17)	-0.43(0.19)	-0.39(0.18)	0.323	0.191	0.0539	0.148	0.168741	1
LPC(15:0) [sn2]	Lysophosphatidylcholine	-1.28(0.15)	-1.28(0.15)	-1.32(0.14)	-1.26(0.16)	0.214	0.00402	0.000636	0.00139	0.00197982	0.6672
LPC(15:0) [sn1]	Lysophosphatidylcholine	-0.71(0.14)	-0.71(0.13)	-0.75(0.13)	-0.69(0.15)	0.188	0.00052	7.5e-05	0.000115	0.000185235	0.0552
LPC(16:0) [sn2]	Lysophosphatidylcholine	0.83(0.11)	0.83(0.11)	0.83(0.1)	0.81(0.11)	0.0181	0.676	0.0154	0.0301	0.0366701	1
LPC(16:0) [sn1]	Lysophosphatidylcholine	1.55(0.13)	1.55(0.13)	1.56(0.12)	1.52(0.12)	0.0214	0.708	0.0196	0.0376	0.0452331	1
LPC(16:1) [sn2]	Lysophosphatidylcholine	-0.99(0.17)	-0.99(0.17)	-0.97(0.18)	-1.03(0.16)	0.00774	0.257	0.00111	0.00368	0.00498983	1
LPC(16:1) [sn1]	Lysophosphatidylcholine	-0.24(0.15)	-0.24(0.15)	-0.22(0.15)	-0.24(0.14)	0.998	0.208	0.31	0.418	0.435228	1
LPC(15-MHDA) [sn2]	Lysophosphatidylcholine	-1.72(0.19)	-1.73(0.19)	-1.73(0.17)	-1.68(0.2)	0.00251	0.734	0.0166	0.00862	0.011213	1
LPC(15-MHDA) [sn1] / LPC(17:0) [sn2]	Lysophosphatidylcholine	-1.01(0.16)	-1(0.15)	-1.03(0.15)	-0.97(0.17)	0.043	0.0631	0.00103	0.00455	0.00610056	1
LPC(17:0) [sn1]	Lysophosphatidylcholine	-0.69(0.12)	-0.68(0.12)	-0.73(0.11)	-0.68(0.14)	0.67	9.55e-06	7.52e-05	1.01e-05	1.84335e-05	0.004848
LPC(17:1) [sn1] (a) / LPC(17:1) [sn2] (b)	Lysophosphatidylcholine	-1.36(0.14)	-1.33(0.14)	-1.39(0.14)	-1.39(0.15)	2.45e-06	3.81e-06	0.67	6.2e-08	1.39718e-07	2.976e-05
LPC(18:0) [sn2]	Lysophosphatidylcholine	0.11(0.11)	0.12(0.11)	0.1(0.11)	0.11(0.11)	0.689	0.0686	0.262	0.188	0.207448	1
LPC(18:0) [sn1]	Lysophosphatidylcholine	0.79(0.11)	0.8(0.11)	0.78(0.11)	0.79(0.11)	0.691	0.0684	0.261	0.187	0.20682	1
LPC(18:1) [sn2]	Lysophosphatidylcholine	0.05(0.13)	0.06(0.13)	0.07(0.12)	0(0.13)	4.61e-08	0.487	7.33e-08	1.67e-08	4.04848e-08	8.016e-06
LPC(18:1) [sn1]	Lysophosphatidylcholine	0.56(0.11)	0.57(0.11)	0.58(0.11)	0.52(0.11)	3.54e-05	0.196	2.83e-06	5.8e-06	1.09606e-05	0.002784
LPC(18:2) [sn2]	Lysophosphatidylcholine	0.18(0.12)	0.2(0.12)	0.17(0.11)	0.15(0.12)	1.01e-06	0.0109	0.0225	3.5e-06	6.80162e-06	0.00168
LPC(18:2) [sn1]	Lysophosphatidylcholine	0.61(0.13)	0.63(0.13)	0.6(0.12)	0.58(0.14)	0.0004	0.00912	0.306	0.000529	0.000783704	0.25392
LPC(18:3) [sn2] (a)	Lysophosphatidylcholine	-1.76(0.18)	-1.71(0.17)	-1.78(0.16)	-1.84(0.18)	4.31e-14	6.29e-06	0.00189	3.37e-14	1.40661e-13	1.6176e-11
LPC(18:3) [sn1] (a)/LPC(18:3) [sn2] (b)	Lysophosphatidylcholine	-1.13(0.18)	-1.1(0.17)	-1.16(0.17)	-1.17(0.18)	2.3e-05	1.97e-05	0.774	1.03e-06	2.09492e-06	0.0004944
LPC(18:3) (a) [sn1] [104_sn1]	Lysophosphatidylcholine	-1.23(0.18)	-1.2(0.18)	-1.27(0.17)	-1.27(0.19)	6.84e-05	3.85e-05	0.853	3.65e-06	7.06452e-06	0.001752
LPC(19:0) [sn1] (a) / LPC(19:0) [sn2] (b)	Lysophosphatidylcholine	-1.67(0.12)	-1.66(0.12)	-1.69(0.11)	-1.67(0.12)	0.314	0.00152	0.0925	0.00652	0.00857425	1
LPC(20:0) [sn1]	Lysophosphatidylcholine	-1.47(0.11)	-1.46(0.11)	-1.48(0.11)	-1.49(0.11)	0.00737	0.0199	0.627	0.00786	0.0102801	1
LPC(20:1) [sn2]	Lysophosphatidylcholine	-1.94(0.11)	-1.92(0.11)	-1.95(0.11)	-1.97(0.11)	4.44e-06	0.0147	0.0358	1.48e-05	2.63111e-05	0.007104
LPC(20:1) [sn1]	Lysophosphatidylcholine	-1.29(0.11)	-1.27(0.11)	-1.3(0.1)	-1.32(0.11)	4.67e-05	0.0116	0.117	0.000102	0.000167671	0.04896
LPC(20:2) [sn2]	Lysophosphatidylcholine	-1.64(0.12)	-1.62(0.12)	-1.65(0.12)	-1.69(0.12)	6.33e-09	0.0007	0.0152	1.18e-08	2.91959e-08	5.664e-06
LPC(20:2) [sn1]	Lysophosphatidylcholine	-1.22(0.11)	-1.2(0.11)	-1.23(0.12)	-1.25(0.11)	1.73e-06	0.00173	0.0872	2.37e-06	4.6623e-06	0.0011376
LPC(20:3) [sn2]	Lysophosphatidylcholine	-0.8(0.16)	-0.81(0.16)	-0.8(0.16)	-0.76(0.14)	0.000387	0.376	0.0153	0.00179	0.00249767	0.8592
LPC(20:3) [sn1]	Lysophosphatidylcholine	-0.47(0.17)	-0.48(0.17)	-0.47(0.16)	-0.42(0.15)	5.25e-05	0.479	0.00263	0.000241	0.000378039	0.11568
LPC(20:3) [104_sn1]	Lysophosphatidylcholine	-0.52(0.17)	-0.54(0.17)	-0.53(0.17)	-0.47(0.15)	6.37e-05	0.458	0.00328	0.000297	0.000456923	0.14256
LPC(20:4) [sn2]	Lysophosphatidylcholine	-0.49(0.13)	-0.48(0.12)	-0.54(0.12)	-0.45(0.12)	0.00612	1.47e-08	3.82e-12	3e-12	1.02128e-11	1.44e-09
LPC(20:4) [sn1]	Lysophosphatidylcholine	-0.09(0.14)	-0.09(0.14)	-0.15(0.13)	-0.03(0.13)	1.39e-05	1.48e-06	2.29e-14	1.67e-13	6.4128e-13	8.016e-11
LPC(20:5) [sn2]	Lysophosphatidylcholine	-1.61(0.28)	-1.52(0.26)	-1.68(0.24)	-1.75(0.3)	3.19e-19	3.34e-12	0.0164	4.47e-22	4.68522e-21	2.1456e-19
LPC(20:5) [sn1]	Lysophosphatidylcholine	-1.15(0.28)	-1.07(0.26)	-1.23(0.25)	-1.28(0.3)	6.5e-17	1.08e-11	0.0493	6.84e-20	4.75826e-19	3.2832e-17
LPC(22:4) [sn2]	Lysophosphatidylcholine	-1.83(0.15)	-1.84(0.14)	-1.86(0.14)	-1.77(0.17)	1.65e-06	0.134	5.89e-08	9.58e-08	2.09973e-07	4.5984e-05
LPC(22:4) [sn1]	Lysophosphatidylcholine	-1.67(0.15)	-1.69(0.14)	-1.69(0.14)	-1.62(0.16)	3.57e-06	0.526	4.22e-06	2.28e-06	4.5037e-06	0.0010944
LPC(22:5) [sn2] (n3)	Lysophosphatidylcholine	-1.56(0.16)	-1.51(0.15)	-1.61(0.14)	-1.64(0.17)	6.68e-18	9.07e-14	0.0973	5.08e-22	5.08e-21	2.4384e-19
LPC(22:5) [sn1] (n3)/LPC(22:5) [sn2] (n6)	Lysophosphatidylcholine	-1.32(0.15)	-1.29(0.14)	-1.36(0.14)	-1.32(0.16)	0.00946	9.84e-10	0.00687	5.8e-09	1.46526e-08	2.784e-06
LPC(22:5) [sn1] (n6)	Lysophosphatidylcholine	-1.5(0.19)	-1.52(0.17)	-1.53(0.18)	-1.39(0.22)	1.95e-13	0.778	1.66e-11	6.45e-14	2.60168e-13	3.096e-11
LPC(22:5) (n3) [sn1] [104_sn1]	Lysophosphatidylcholine	-1.5(0.17)	-1.45(0.16)	-1.54(0.16)	-1.57(0.18)	7.43e-14	2.57e-11	0.211	3.09e-17	1.72465e-16	1.4832e-14
LPC(22:6) [sn2]	Lysophosphatidylcholine	-0.81(0.16)	-0.76(0.14)	-0.85(0.15)	-0.86(0.16)	9.53e-11	7.32e-11	0.651	1.39e-14	5.9469e-14	6.672e-12
LPC(22:6) [sn1]	Lysophosphatidylcholine	-0.45(0.16)	-0.41(0.15)	-0.5(0.16)	-0.49(0.17)	5.2e-08	2.92e-10	0.755	3.27e-12	1.10535e-11	1.5696e-09
LPC(O-16:0)	Lysoalkylphosphatidylcholine	-0.43(0.11)	-0.43(0.11)	-0.43(0.1)	-0.47(0.11)	1.45e-05	0.908	8.68e-05	2.7e-05	4.6787e-05	0.01296
LPC(O-18:0)	Lysoalkylphosphatidylcholine	-0.67(0.13)	-0.66(0.13)	-0.7(0.13)	-0.65(0.15)	0.29	0.000625	0.000221	0.000264	0.000411429	0.12672
LPC(O-18:1)	Lysoalkylphosphatidylcholine	-0.77(0.11)	-0.77(0.11)	-0.77(0.11)	-0.78(0.1)	0.227	0.981	0.278	0.443	0.46026	1
LPC(O-20:0)	Lysoalkylphosphatidylcholine	-1.66(0.13)	-1.65(0.13)	-1.69(0.12)	-1.67(0.14)	0.21	0.00108	0.123	0.0046	0.00615042	1
LPC(O-20:1)	Lysoalkylphosphatidylcholine	-1.82(0.2)	-1.82(0.21)	-1.8(0.19)	-1.87(0.19)	0.00979	0.289	0.00173	0.00554	0.0073662	1
LPC(O-22:0)	Lysoalkylphosphatidylcholine	-1.46(0.13)	-1.45(0.12)	-1.46(0.12)	-1.49(0.13)	0.000475	0.208	0.0379	0.00218	0.00301556	1
LPC(O-22:1)	Lysoalkylphosphatidylcholine	-1.61(0.13)	-1.6(0.13)	-1.6(0.12)	-1.65(0.13)	0.000107	0.638	0.000145	0.000126	0.000202274	0.06048
LPC(O-24:0)	Lysoalkylphosphatidylcholine	-1.05(0.15)	-1.03(0.15)	-1.06(0.14)	-1.1(0.16)	2.39e-07	0.00585	0.0182	7.57e-07	1.55282e-06	0.00036336
LPC(O-24:1)	Lysoalkylphosphatidylcholine	-1.12(0.14)	-1.1(0.14)	-1.11(0.13)	-1.18(0.15)	1.02e-09	0.216	9.58e-06	6.39e-09	1.60586e-08	3.0672e-06
LPC(O-24:2)	Lysoalkylphosphatidylcholine	-1.7(0.15)	-1.68(0.15)	-1.74(0.14)	-1.7(0.15)	0.208	2.38e-06	0.00641	1.43e-05	2.55167e-05	0.006864
LPC(P-16:0)	Lysoalkenylphosphatidylcholine	-0.95(0.11)	-0.96(0.12)	-0.94(0.1)	-0.97(0.12)	0.477	0.0351	0.0198	0.0399	0.04788	1
LPC(P-18:0)	Lysoalkenylphosphatidylcholine	-0.76(0.11)	-0.76(0.11)	-0.76(0.11)	-0.77(0.1)	0.157	0.842	0.276	0.356	0.37556	1
LPC(P-18:1)	Lysoalkenylphosphatidylcholine	-2.01(0.14)	-2.01(0.14)	-2.01(0.14)	-2.04(0.14)	0.0216	0.905	0.0534	0.0594	0.0704	1
LPC(P-20:0)	Lysoalkenylphosphatidylcholine	-1.99(0.14)	-1.99(0.14)	-1.97(0.13)	-2.02(0.15)	0.0358	0.0341	0.000376	0.00174	0.00244211	0.8352
LPE(16:0) [sn2]	Lysophosphatidylethanolamine	-0.69(0.12)	-0.69(0.12)	-0.67(0.12)	-0.73(0.11)	0.00183	0.0413	1.17e-05	6.14e-05	0.000104141	0.029472
LPE(16:0) [sn1]	Lysophosphatidylethanolamine	-0.12(0.12)	-0.11(0.12)	-0.09(0.11)	-0.16(0.11)	4.19e-05	0.0929	7.21e-07	2.26e-06	4.48264e-06	0.0010848
LPE(18:0) [sn2]	Lysophosphatidylethanolamine	-0.82(0.11)	-0.83(0.12)	-0.81(0.11)	-0.84(0.11)	0.405	0.0653	0.0262	0.0632	0.0747192	1
LPE(18:0) [sn1]	Lysophosphatidylethanolamine	-0.22(0.11)	-0.22(0.11)	-0.2(0.1)	-0.23(0.1)	0.158	0.245	0.0289	0.0918	0.106178	1
LPE(18:1) [sn2]	Lysophosphatidylethanolamine	-0.84(0.13)	-0.84(0.13)	-0.83(0.13)	-0.88(0.13)	0.000238	0.408	9.31e-05	0.00015	0.00024	0.072
LPE(18:1) [sn1]	Lysophosphatidylethanolamine	-0.42(0.13)	-0.41(0.13)	-0.4(0.13)	-0.46(0.13)	0.000378	0.127	1.31e-05	4.56e-05	7.84516e-05	0.021888
LPE(18:2) [sn2]	Lysophosphatidylethanolamine	-0.74(0.16)	-0.73(0.16)	-0.72(0.16)	-0.79(0.16)	0.000106	0.533	8.71e-05	9.33e-05	0.000153897	0.044784
LPE(18:2) [sn1]	Lysophosphatidylethanolamine	-0.37(0.16)	-0.36(0.16)	-0.35(0.16)	-0.41(0.16)	0.000497	0.775	0.000947	0.000867	0.00124973	0.41616
LPE(20:4) [sn1]	Lysophosphatidylethanolamine	-0.7(0.13)	-0.69(0.13)	-0.73(0.13)	-0.67(0.13)	0.0459	0.000221	2.25e-06	5.72e-06	1.08522e-05	0.0027456
LPE(22:6) [sn2]	Lysophosphatidylethanolamine	-0.88(0.15)	-0.84(0.13)	-0.92(0.15)	-0.95(0.15)	3.13e-16	2.61e-10	0.0286	1.8e-18	1.13684e-17	8.64e-16
LPE(22:6) [sn1]	Lysophosphatidylethanolamine	-0.59(0.16)	-0.55(0.14)	-0.63(0.16)	-0.65(0.15)	1.17e-12	7.91e-10	0.178	2.65e-15	1.2e-14	1.272e-12
PC(28:0)	Phosphatidylcholine	-0.53(0.27)	-0.56(0.25)	-0.49(0.29)	-0.52(0.28)	0.118	0.00389	0.337	0.012	0.0154424	1
PC(14:0_16:0)	Phosphatidylcholine	0.59(0.18)	0.61(0.17)	0.6(0.18)	0.56(0.18)	0.00692	0.649	0.0435	0.0242	0.0298612	1
PC(31:0) (a)	Phosphatidylcholine	-0.27(0.27)	-0.29(0.27)	-0.26(0.25)	-0.23(0.29)	0.00893	0.18	0.22	0.0278	0.0340408	1
PC(31:0) (b)	Phosphatidylcholine	-0.28(0.16)	-0.28(0.15)	-0.31(0.15)	-0.26(0.17)	0.349	0.00644	0.00248	0.00447	0.00601008	1
PC(31:1)	Phosphatidylcholine	-0.95(0.22)	-0.93(0.21)	-0.94(0.23)	-1.01(0.22)	7.56e-05	0.537	0.00267	0.000327	0.00050147	0.15696
PC(16:0_16:0)	Phosphatidylcholine	1.09(0.12)	1.11(0.12)	1.1(0.12)	1.05(0.12)	6.21e-07	0.875	1.85e-05	1.48e-06	2.97238e-06	0.0007104
PC(32:1)	Phosphatidylcholine	1.62(0.2)	1.62(0.19)	1.66(0.2)	1.53(0.19)	1.08e-06	0.0154	4.93e-10	2.04e-09	5.32174e-09	9.792e-07
PC(32:2)	Phosphatidylcholine	0.5(0.16)	0.51(0.16)	0.49(0.17)	0.45(0.16)	5.47e-05	0.193	0.0117	0.000289	0.000446045	0.13872
PC(33:0) (a)	Phosphatidylcholine	-0.55(0.19)	-0.55(0.18)	-0.55(0.18)	-0.56(0.2)	0.557	0.637	0.891	0.802	0.80805	1
PC(33:0) (b)	Phosphatidylcholine	-0.76(0.14)	-0.74(0.14)	-0.79(0.13)	-0.77(0.15)	0.0393	0.000111	0.187	0.000371	0.000567134	0.17808
PC(33:1)	Phosphatidylcholine	0.39(0.18)	0.41(0.17)	0.4(0.18)	0.31(0.18)	4.37e-09	0.295	1.27e-05	2.42e-08	5.66634e-08	1.1616e-05
PC(33:2)	Phosphatidylcholine	0.44(0.16)	0.46(0.16)	0.43(0.15)	0.41(0.16)	0.000169	0.00719	0.248	0.000231	0.000363541	0.11088
PC(16:0_18:0)	Phosphatidylcholine	-0.03(0.1)	-0.02(0.1)	-0.03(0.09)	-0.06(0.1)	1.84e-05	0.0661	0.0208	8.84e-05	0.000146824	0.042432
PC(16:0_18:1)	Phosphatidylcholine	2.58(0.14)	2.6(0.13)	2.63(0.13)	2.48(0.15)	1.15e-19	0.0109	2.32e-23	1.04e-24	1.42629e-23	4.992e-22
PC(16:0_18:2)	Phosphatidylcholine	2.94(0.07)	2.95(0.07)	2.95(0.07)	2.9(0.08)	2e-13	0.738	1.28e-11	5.77e-14	2.34712e-13	2.7696e-11
PC(16:1_18:2)	Phosphatidylcholine	0.37(0.15)	0.39(0.15)	0.4(0.16)	0.29(0.13)	5.04e-13	0.637	1.33e-11	1.09e-13	4.28852e-13	5.232e-11
PC(16:0_18:3) (a)	Phosphatidylcholine	0.95(0.16)	0.98(0.16)	0.95(0.16)	0.88(0.15)	7.92e-11	0.0607	1.9e-05	6.45e-10	1.8e-09	3.096e-07
PC(14:0_20:4)	Phosphatidylcholine	-0.14(0.18)	-0.13(0.18)	-0.2(0.19)	-0.11(0.18)	0.373	8.61e-06	1.18e-05	3.33e-06	6.52408e-06	0.0015984
PC(34:5)	Phosphatidylcholine	-1.35(0.3)	-1.26(0.29)	-1.42(0.29)	-1.48(0.27)	1.8e-15	1.23e-10	0.0586	4.62e-18	2.80709e-17	2.2176e-15
PC(15-MHDA_18:1)	Phosphatidylcholine	-0.38(0.2)	-0.37(0.2)	-0.37(0.19)	-0.4(0.21)	0.102	0.708	0.0808	0.173	0.193566	1
PC(17:0_18:1)	Phosphatidylcholine	0.11(0.13)	0.13(0.13)	0.1(0.12)	0.06(0.14)	1.28e-10	0.00153	0.00151	4.92e-10	1.3974e-09	2.3616e-07
PC(15-MHDA_18:2)	Phosphatidylcholine	0.12(0.2)	0.12(0.2)	0.12(0.19)	0.11(0.21)	0.515	0.975	0.582	0.796	0.804379	1
PC(17:0_18:2)	Phosphatidylcholine	0.55(0.13)	0.58(0.14)	0.53(0.12)	0.52(0.13)	5.22e-06	4.46e-05	0.466	6.1e-07	1.25665e-06	0.0002928
PC(17:1_18:2)	Phosphatidylcholine	0.36(0.13)	0.37(0.13)	0.34(0.13)	0.36(0.14)	0.452	0.00741	0.132	0.0276	0.0338824	1
PC(15:0_20:3)	Phosphatidylcholine	-0.15(0.06)	-0.15(0.06)	-0.15(0.06)	-0.17(0.07)	0.000486	0.922	0.00267	0.00137	0.00195714	0.6576
PC(15:0_20:4)	Phosphatidylcholine	-0.12(0.17)	-0.1(0.17)	-0.2(0.17)	-0.09(0.17)	0.458	2.44e-11	1.35e-09	3.61e-12	1.20333e-11	1.7328e-09
PC(35:5)	Phosphatidylcholine	-1.52(0.32)	-1.42(0.31)	-1.63(0.3)	-1.65(0.29)	4.68e-15	4.19e-14	0.406	4.36e-20	3.12358e-19	2.0928e-17
PC(36:0)	Phosphatidylcholine	-0.7(0.14)	-0.7(0.14)	-0.71(0.14)	-0.68(0.15)	0.0601	0.381	0.018	0.0541	0.0644367	1
PC(18:0_18:1)	Phosphatidylcholine	1.27(0.14)	1.28(0.14)	1.3(0.13)	1.2(0.14)	1.45e-10	0.0759	1.72e-12	8.25e-13	2.97744e-12	3.96e-10
PC(18:0_18:2)	Phosphatidylcholine	2.29(0.13)	2.3(0.13)	2.29(0.12)	2.24(0.13)	2.73e-07	0.157	0.000625	1.78e-06	3.56e-06	0.0008544
PC(16:0_20:3) (a)	Phosphatidylcholine	1.55(0.14)	1.57(0.15)	1.57(0.13)	1.47(0.13)	6.63e-13	0.928	1.22e-10	3.9e-13	1.45116e-12	1.872e-10
PC(16:0_20:3) (b)	Phosphatidylcholine	2.04(0.18)	2.03(0.18)	2.07(0.19)	2.06(0.15)	0.055	0.0137	0.763	0.0227	0.0280825	1
PC(18:2_18:2)	Phosphatidylcholine	1.1(0.18)	1.12(0.18)	1.12(0.17)	1.03(0.18)	2.18e-08	0.927	1.07e-06	3.88e-08	8.911e-08	1.8624e-05
PC(16:1_20:4)	Phosphatidylcholine	-0.2(0.16)	-0.17(0.16)	-0.23(0.16)	-0.22(0.15)	0.00242	8.83e-06	0.351	1.12e-05	2.03636e-05	0.005376
PC(16:0_20:5)	Phosphatidylcholine	0.97(0.31)	1.07(0.3)	0.9(0.28)	0.81(0.29)	7.75e-20	1.23e-10	0.0028	1.16e-21	1.1136e-20	5.568e-19
PC(36:6)	Phosphatidylcholine	-0.34(0.21)	-0.28(0.2)	-0.39(0.21)	-0.43(0.2)	2.06e-13	1.27e-08	0.0516	3.96e-15	1.76e-14	1.9008e-12
PC(15-MHDA_20:4)	Phosphatidylcholine	-0.17(0.19)	-0.17(0.18)	-0.21(0.18)	-0.13(0.2)	0.0259	0.0223	0.000143	0.000695	0.00101707	0.3336
PC(17:0_20:4)	Phosphatidylcholine	0.03(0.16)	0.05(0.15)	-0.04(0.15)	0.07(0.15)	0.171	4.19e-13	1.68e-12	5.01e-15	2.20624e-14	2.4048e-12
PC(15:0_22:6)	Phosphatidylcholine	-0.45(0.19)	-0.39(0.19)	-0.51(0.18)	-0.51(0.18)	3.05e-10	8.73e-13	0.802	1.11e-15	5.328e-15	5.328e-13
PC(38:2)	Phosphatidylcholine	0.35(0.11)	0.37(0.11)	0.36(0.11)	0.29(0.1)	1.95e-14	0.0951	4.17e-08	1.45e-13	5.65854e-13	6.96e-11
PC(18:0_20:3)	Phosphatidylcholine	1.16(0.17)	1.14(0.17)	1.16(0.17)	1.22(0.15)	2.42e-06	0.405	0.000458	1.21e-05	2.18346e-05	0.005808
PC(18:1_20:3)	Phosphatidylcholine	0.78(0.15)	0.77(0.14)	0.78(0.15)	0.77(0.14)	0.565	0.453	0.265	0.529	0.544893	1
PC(38:4) (b)	Phosphatidylcholine	0.91(0.16)	0.91(0.16)	0.9(0.16)	0.93(0.18)	0.0999	0.638	0.067	0.154	0.17434	1
PC(18:0_20:4)	Phosphatidylcholine	1.72(0.15)	1.73(0.15)	1.65(0.14)	1.77(0.14)	0.00474	1.16e-09	2.01e-13	9.91e-14	3.93124e-13	4.7568e-11
PC(38:5) (a)	Phosphatidylcholine	1.45(0.13)	1.49(0.12)	1.41(0.12)	1.39(0.13)	4.56e-19	1.12e-13	0.0489	7.09e-23	8.30049e-22	3.4032e-20
PC(38:5) (b)	Phosphatidylcholine	1.12(0.18)	1.13(0.17)	1.08(0.18)	1.15(0.19)	0.233	0.00144	0.00029	0.000491	0.000731925	0.23568
PC(38:6) (a)	Phosphatidylcholine	0.57(0.15)	0.61(0.15)	0.53(0.14)	0.5(0.13)	4.15e-15	6.21e-12	0.154	1.27e-18	8.128e-18	6.096e-16
PC(16:0_22:6)	Phosphatidylcholine	2.37(0.16)	2.42(0.15)	2.33(0.15)	2.28(0.17)	4.47e-19	6.26e-10	0.00255	1.27e-20	1.03322e-19	6.096e-18
PC(18:2_20:5)	Phosphatidylcholine	-0.93(0.26)	-0.84(0.24)	-0.97(0.23)	-1.11(0.25)	8.15e-31	2.92e-10	5.4e-08	3.77e-31	9.048e-30	1.8096e-28
PC(16:1_22:6)	Phosphatidylcholine	-0.32(0.18)	-0.27(0.16)	-0.34(0.17)	-0.43(0.17)	1.94e-22	1.2e-06	1.04e-06	4.49e-22	4.68522e-21	2.1552e-19
PC(38:7)(c)	Phosphatidylcholine	-0.65(0.14)	-0.63(0.14)	-0.67(0.14)	-0.66(0.16)	0.107	0.00576	0.416	0.0159	0.0200842	1
PC(39:5)(a)	Phosphatidylcholine	-1.2(0.21)	-1.15(0.22)	-1.25(0.19)	-1.25(0.21)	3.14e-06	3e-08	0.701	1.89e-09	4.95738e-09	9.072e-07
PC(39:5)(b)	Phosphatidylcholine	-1.09(0.19)	-1.03(0.19)	-1.14(0.17)	-1.15(0.19)	5.38e-12	5.72e-12	0.6	2.66e-16	1.3729e-15	1.2768e-13
PC(15-MHDA_22:6)	Phosphatidylcholine	-0.44(0.21)	-0.4(0.21)	-0.48(0.18)	-0.47(0.21)	0.000364	2.6e-06	0.503	1.37e-06	2.77468e-06	0.0006576
PC(17:0_22:6)	Phosphatidylcholine	-0.21(0.19)	-0.16(0.19)	-0.28(0.17)	-0.25(0.18)	7.35e-08	2.3e-14	0.134	1.83e-15	8.61176e-15	8.784e-13
PC(18:0_22:5) (n6)	Phosphatidylcholine	0.48(0.18)	0.5(0.18)	0.43(0.16)	0.49(0.2)	0.302	4.87e-06	0.00505	2.69e-05	4.67826e-05	0.012912
PC(18:0_22:6)	Phosphatidylcholine	1.4(0.17)	1.44(0.17)	1.35(0.16)	1.35(0.19)	5.85e-09	9.73e-10	0.849	1.82e-12	6.28489e-12	8.736e-10
PC(40:7) (a)	Phosphatidylcholine	-0.64(0.16)	-0.61(0.16)	-0.66(0.15)	-0.7(0.15)	1.83e-09	7.94e-05	0.0307	1.33e-09	3.56648e-09	6.384e-07
PC(18:1_22:6) (a)	Phosphatidylcholine	1(0.14)	1.04(0.13)	1.01(0.13)	0.91(0.14)	8.24e-25	0.0027	6.62e-12	1.01e-23	1.27579e-22	4.848e-21
PC(40:8)	Phosphatidylcholine	-0.31(0.14)	-0.27(0.13)	-0.33(0.12)	-0.38(0.13)	4.68e-17	6.33e-07	0.000447	2.65e-17	1.49647e-16	1.272e-14
PC(44:12)	Phosphatidylcholine	-1.87(0.28)	-1.79(0.25)	-1.87(0.22)	-2.06(0.31)	5.51e-27	7.76e-05	5.2e-11	6.15e-26	9.225e-25	2.952e-23
PC(O-16:0/16:0)	Alkylphosphatidylcholine	0.2(0.11)	0.2(0.1)	0.23(0.1)	0.17(0.11)	0.0023	6.64e-05	4.26e-09	2.08e-08	4.96716e-08	9.984e-06
PC(O-32:1)	Alkylphosphatidylcholine	-0.31(0.14)	-0.3(0.13)	-0.27(0.13)	-0.4(0.14)	2.4e-14	0.00923	2.19e-18	9.6e-19	6.37151e-18	4.608e-16
PC(O-34:1)	Alkylphosphatidylcholine	0.46(0.11)	0.46(0.1)	0.49(0.1)	0.42(0.11)	4.96e-05	6.44e-05	1.52e-11	1.21e-10	3.60745e-10	5.808e-08
PC(O-34:2)	Alkylphosphatidylcholine	0.84(0.17)	0.89(0.16)	0.85(0.14)	0.69(0.16)	3e-37	0.00534	8.2e-21	2.18e-36	1.16267e-34	1.0464e-33
PC(O-34:4)	Alkylphosphatidylcholine	-0.88(0.25)	-0.82(0.24)	-0.87(0.21)	-1.05(0.24)	2.37e-25	0.00422	1.39e-12	2.79e-24	3.72e-23	1.3392e-21
PC(O-35:4)	Alkylphosphatidylcholine	-0.82(0.22)	-0.76(0.22)	-0.85(0.17)	-0.97(0.19)	2.98e-26	2.78e-07	4.47e-08	7.71e-26	1.12145e-24	3.7008e-23
PC(O-36:0)	Alkylphosphatidylcholine	-1.6(0.12)	-1.62(0.12)	-1.56(0.13)	-1.62(0.12)	0.976	3.07e-07	2.94e-05	5.22e-07	1.08939e-06	0.00025056
PC(O-18:0/18:1)	Alkylphosphatidylcholine	-0.77(0.12)	-0.77(0.12)	-0.72(0.11)	-0.85(0.13)	1.1e-12	1.37e-05	6.31e-22	4.02e-21	3.57333e-20	1.9296e-18
PC(O-18:1/18:1)	Alkylphosphatidylcholine	-0.4(0.12)	-0.39(0.11)	-0.38(0.1)	-0.49(0.11)	5.41e-20	0.248	2.29e-19	2.38e-22	2.72e-21	1.1424e-19
PC(O-18:0/18:2)	Alkylphosphatidylcholine	-0.04(0.16)	-0.02(0.15)	0(0.14)	-0.15(0.15)	2.64e-20	0.0922	3.08e-21	1.2e-23	1.47692e-22	5.76e-21
PC(O-18:1/18:2)	Alkylphosphatidylcholine	0.52(0.15)	0.57(0.14)	0.52(0.12)	0.39(0.13)	3.26e-40	1.16e-05	5.08e-18	5.11e-39	3.066e-37	2.4528e-36
PC(O-16:0/20:3)	Alkylphosphatidylcholine	0.6(0.13)	0.62(0.13)	0.63(0.13)	0.52(0.12)	1.87e-17	0.439	4.24e-16	6e-19	4.05634e-18	2.88e-16
PC(O-16:0/20:4)	Alkylphosphatidylcholine	1.3(0.13)	1.33(0.13)	1.29(0.12)	1.24(0.12)	8.91e-14	0.000708	8.31e-05	4.51e-13	1.65252e-12	2.1648e-10
PC(O-36:5)	Alkylphosphatidylcholine	0.22(0.27)	0.31(0.24)	0.19(0.2)	-0.01(0.27)	6.3e-42	6.86e-09	4.28e-15	3.97e-41	3.176e-39	1.9056e-38
PC(O-18:0/20:4)	Alkylphosphatidylcholine	0.28(0.12)	0.3(0.13)	0.28(0.11)	0.25(0.12)	2.01e-05	0.173	0.00743	0.000112	0.000181622	0.05376
PC(O-38:5)	Alkylphosphatidylcholine	0.94(0.12)	0.97(0.11)	0.92(0.1)	0.88(0.11)	3.08e-19	8.06e-09	0.000671	3.65e-20	2.65455e-19	1.752e-17
PC(O-16:0/22:6)	Alkylphosphatidylcholine	0.73(0.17)	0.77(0.15)	0.73(0.14)	0.62(0.2)	2.08e-21	0.00181	1.54e-09	2.4e-20	1.82857e-19	1.152e-17
PC(O-40:5)	Alkylphosphatidylcholine	-0.17(0.12)	-0.15(0.12)	-0.16(0.11)	-0.22(0.12)	3.04e-09	0.445	3.41e-06	1.27e-08	3.12615e-08	6.096e-06
PC(O-18:0/22:6)	Alkylphosphatidylcholine	0.15(0.14)	0.18(0.13)	0.16(0.12)	0.07(0.16)	9.8e-17	0.0405	7.45e-09	8.79e-16	4.26182e-15	4.2192e-13
PC(O-40:7) (a)	Alkylphosphatidylcholine	0.06(0.16)	0.11(0.15)	0.05(0.13)	-0.05(0.18)	3.14e-27	8.3e-06	5.14e-10	2.39e-26	4.02207e-25	1.1472e-23
PC(P-16:0/14:0)	Alkenylphosphatidylcholine	-0.93(0.15)	-0.95(0.14)	-0.89(0.14)	-0.92(0.15)	0.0121	2.47e-06	0.106	8.12e-06	1.49908e-05	0.0038976
PC(P-16:0/16:0)	Alkenylphosphatidylcholine	0.16(0.12)	0.17(0.12)	0.2(0.11)	0.11(0.13)	6.13e-07	0.00281	1.4e-11	8.5e-11	2.58228e-10	4.08e-08
PC(P-16:0/16:1)	Alkenylphosphatidylcholine	-0.47(0.15)	-0.46(0.14)	-0.42(0.14)	-0.55(0.15)	4.06e-10	0.000311	8.55e-17	4.72e-16	2.31184e-15	2.2656e-13
PC(P-16:0/18:0)	Alkenylphosphatidylcholine	-1.41(0.1)	-1.41(0.1)	-1.39(0.09)	-1.46(0.1)	5.91e-09	0.0901	9.47e-11	7.8e-11	2.38471e-10	3.744e-08
PC(P-16:0/18:1)	Alkenylphosphatidylcholine	0.15(0.14)	0.15(0.13)	0.2(0.12)	0.07(0.15)	7.37e-11	3.78e-05	3.94e-19	2.83e-18	1.74154e-17	1.3584e-15
PC(P-16:0/18:2)	Alkenylphosphatidylcholine	0.79(0.15)	0.8(0.15)	0.82(0.13)	0.71(0.15)	2.04e-10	0.0695	1.93e-12	1.05e-12	3.70588e-12	5.04e-10
PC(P-16:0/18:3)	Alkenylphosphatidylcholine	-0.42(0.17)	-0.41(0.15)	-0.36(0.15)	-0.53(0.17)	1.01e-14	0.000144	2.02e-22	4.7e-22	4.8e-21	2.256e-19
PC(P-35:2) (a)	Alkenylphosphatidylcholine	-0.98(0.22)	-1.01(0.22)	-0.88(0.21)	-1.03(0.21)	0.448	1.06e-11	6.7e-10	1.38e-12	4.8e-12	6.624e-10
PC(P-35:2) (b)	Alkenylphosphatidylcholine	-0.86(0.18)	-0.83(0.18)	-0.83(0.17)	-0.94(0.18)	5.85e-11	0.92	4.2e-09	4.74e-11	1.49684e-10	2.2752e-08
PC(P-15:0/20:4) (b)	Alkenylphosphatidylcholine	-1.39(0.16)	-1.39(0.17)	-1.34(0.16)	-1.44(0.15)	0.000669	0.0024	5.86e-08	4.05e-07	8.56388e-07	0.0001944
PC(P-18:1/18:1)	Alkenylphosphatidylcholine	-0.39(0.13)	-0.38(0.13)	-0.36(0.12)	-0.47(0.14)	2.3e-15	0.102	1.31e-16	5.21e-18	3.126e-17	2.5008e-15
PC(P-18:0/18:2)	Alkenylphosphatidylcholine	-0.19(0.15)	-0.17(0.14)	-0.16(0.13)	-0.29(0.16)	1.29e-15	0.227	1.11e-15	1.4e-17	8e-17	6.72e-15
PC(P-16:0/20:4)	Alkenylphosphatidylcholine	0.77(0.14)	0.79(0.15)	0.77(0.14)	0.75(0.14)	0.0166	0.111	0.408	0.0375	0.0452261	1
PC(P-16:0/20:5)	Alkenylphosphatidylcholine	0.01(0.28)	0.11(0.25)	0(0.2)	-0.21(0.3)	2.74e-36	1.13e-06	2.98e-14	2.92e-35	1.168e-33	1.4016e-32
PC(P-17:0/20:4) (a)	Alkenylphosphatidylcholine	-0.65(0.19)	-0.66(0.21)	-0.63(0.17)	-0.65(0.18)	0.764	0.0415	0.166	0.118	0.135502	1
PC(P-17:0/20:4) (b)	Alkenylphosphatidylcholine	-0.75(0.18)	-0.71(0.18)	-0.79(0.16)	-0.8(0.16)	2.46e-07	1.17e-07	0.787	9.24e-10	2.5637e-09	4.4352e-07
PC(P-18:0/20:4)	Alkenylphosphatidylcholine	-0.18(0.14)	-0.16(0.14)	-0.2(0.12)	-0.23(0.14)	2.62e-07	0.000302	0.0993	1.85e-07	3.96429e-07	8.88e-05
PC(P-38:5) (a)	Alkenylphosphatidylcholine	0.46(0.15)	0.5(0.14)	0.45(0.13)	0.39(0.15)	9.76e-16	4.28e-05	9.81e-05	2.57e-15	1.17486e-14	1.2336e-12
PC(P-38:5) (b)	Alkenylphosphatidylcholine	-0.23(0.14)	-0.21(0.14)	-0.22(0.13)	-0.27(0.14)	1.74e-05	0.371	0.00205	8.89e-05	0.000147145	0.042672
PC(P-16:0/22:6)	Alkenylphosphatidylcholine	0.19(0.18)	0.23(0.17)	0.2(0.15)	0.09(0.2)	4.18e-17	0.0501	2.81e-09	3.53e-16	1.7468e-15	1.6944e-13
PC(P-20:0/20:4)	Alkenylphosphatidylcholine	-1.37(0.14)	-1.35(0.14)	-1.4(0.14)	-1.37(0.13)	0.181	0.000153	0.0583	0.000751	0.00109568	0.36048
PC(P-40:5) (b)	Alkenylphosphatidylcholine	-0.61(0.14)	-0.58(0.13)	-0.62(0.12)	-0.68(0.15)	4.06e-16	0.000468	7.72e-06	2.51e-15	1.15846e-14	1.2048e-12
PC(P-18:0/22:6)	Alkenylphosphatidylcholine	-0.55(0.17)	-0.51(0.16)	-0.56(0.14)	-0.64(0.19)	2.84e-17	0.0015	5.06e-07	2.55e-16	1.34505e-15	1.224e-13
PE(16:0_16:1)	Phosphatidylethanolamine	-0.03(0.28)	-0.04(0.27)	0.06(0.27)	-0.13(0.27)	0.000492	4.52e-06	1.81e-11	8.64e-11	2.6083e-10	4.1472e-08
PE(16:0_18:1)	Phosphatidylethanolamine	0.93(0.19)	0.93(0.18)	0.98(0.18)	0.85(0.18)	3.45e-06	0.00113	2.56e-11	1.94e-10	5.64364e-10	9.312e-08
PE(16:0_18:2)	Phosphatidylethanolamine	1.25(0.21)	1.25(0.2)	1.31(0.21)	1.17(0.19)	2.73e-05	0.000801	2.03e-10	1.62e-09	4.29613e-09	7.776e-07
PE(16:1_18:2)	Phosphatidylethanolamine	-0.9(0.25)	-0.88(0.24)	-0.83(0.26)	-1.04(0.21)	6.05e-12	0.0359	1.24e-14	5.8e-15	2.50811e-14	2.784e-12
PE(16:0_18:3) (a)	Phosphatidylethanolamine	-0.45(0.23)	-0.41(0.23)	-0.43(0.2)	-0.57(0.23)	3.6e-13	0.435	5.45e-09	1.09e-12	3.81898e-12	5.232e-10
PE(16:0_18:3) (b)	Phosphatidylethanolamine	-0.28(0.22)	-0.31(0.22)	-0.26(0.21)	-0.23(0.22)	2.29e-05	0.00897	0.101	4.94e-05	8.43843e-05	0.023712
PE(17:0_18:2)	Phosphatidylethanolamine	-0.52(0.17)	-0.5(0.17)	-0.5(0.16)	-0.58(0.17)	3.52e-06	0.922	2.94e-05	6.21e-06	1.16438e-05	0.0029808
PE(18:0_18:1)	Phosphatidylethanolamine	0.22(0.15)	0.23(0.15)	0.24(0.14)	0.17(0.16)	1.71e-05	0.262	2.7e-06	4.02e-06	7.7184e-06	0.0019296
PE(18:1_18:1)	Phosphatidylethanolamine	0.22(0.16)	0.23(0.16)	0.25(0.15)	0.15(0.16)	2.7e-07	0.05	1.12e-09	2.44e-09	6.33081e-09	1.1712e-06
PE(18:0_18:2)	Phosphatidylethanolamine	1.06(0.17)	1.06(0.17)	1.1(0.16)	1(0.16)	5.93e-05	0.01	2.26e-08	1.38e-07	2.99729e-07	6.624e-05
PE(18:1_18:2)	Phosphatidylethanolamine	0.61(0.2)	0.63(0.2)	0.66(0.19)	0.52(0.18)	3.08e-09	0.0185	1.43e-12	2.68e-12	9.18857e-12	1.2864e-09
PE(16:0_20:3)	Phosphatidylethanolamine	0.34(0.2)	0.33(0.2)	0.39(0.2)	0.3(0.19)	0.0561	0.00106	1.56e-05	4.83e-05	8.28e-05	0.023184
PE(16:0_20:4)	Phosphatidylethanolamine	1.04(0.17)	1.04(0.17)	1.05(0.18)	1.02(0.17)	0.267	0.546	0.142	0.332	0.352566	1
PE(16:1_20:4)	Phosphatidylethanolamine	-1.03(0.21)	-1.01(0.21)	-1.02(0.21)	-1.09(0.21)	6.84e-05	0.614	0.00184	0.000273	0.00042271	0.13104
PE(16:0_20:5)	Phosphatidylethanolamine	-0.39(0.27)	-0.32(0.27)	-0.41(0.24)	-0.56(0.24)	2.3e-21	0.000172	3.29e-08	1.96e-20	1.5423e-19	9.408e-18
PE(17:0_20:4)	Phosphatidylethanolamine	-0.53(0.16)	-0.51(0.16)	-0.55(0.15)	-0.52(0.16)	0.505	0.00856	0.123	0.0312	0.0378182	1
PE(18:0_20:3) (a)	Phosphatidylethanolamine	0.04(0.19)	0.02(0.19)	0.07(0.19)	0.05(0.17)	0.186	0.00204	0.182	0.00789	0.0102913	1
PE(18:0_20:4)	Phosphatidylethanolamine	0.96(0.15)	0.96(0.15)	0.94(0.15)	0.99(0.15)	0.0291	0.225	0.0037	0.0135	0.0171883	1
PE(38:5) (a)	Phosphatidylethanolamine	0.57(0.17)	0.6(0.17)	0.57(0.17)	0.52(0.17)	1.72e-06	0.0728	0.00518	1e-05	1.83206e-05	0.0048
PE(38:5) (b)	Phosphatidylethanolamine	0.46(0.2)	0.45(0.19)	0.45(0.2)	0.48(0.24)	0.228	0.746	0.185	0.372	0.390722	1
PE(16:0_22:6)	Phosphatidylethanolamine	1.61(0.18)	1.65(0.17)	1.61(0.17)	1.51(0.19)	3.15e-17	0.00217	3.42e-07	2.98e-16	1.50568e-15	1.4304e-13
PE(17:0_22:6)	Phosphatidylethanolamine	-0.74(0.19)	-0.7(0.18)	-0.79(0.17)	-0.8(0.19)	6.44e-10	3.21e-09	0.497	8.71e-13	3.09689e-12	4.1808e-10
PE(18:0_22:4)	Phosphatidylethanolamine	-0.62(0.2)	-0.64(0.19)	-0.64(0.19)	-0.56(0.24)	5.74e-05	0.825	0.000729	0.000176	0.000278812	0.08448
PE(18:0_22:5) (n3)	Phosphatidylethanolamine	-0.18(0.17)	-0.14(0.17)	-0.2(0.16)	-0.25(0.17)	6.82e-13	1.86e-05	0.00309	6.54e-13	2.37818e-12	3.1392e-10
PE(18:0_22:5) (n6)	Phosphatidylethanolamine	-0.31(0.22)	-0.33(0.22)	-0.32(0.19)	-0.25(0.24)	0.000348	0.764	0.00351	0.00118	0.00169581	0.5664
PE(18:0_22:6)	Phosphatidylethanolamine	0.94(0.19)	0.98(0.19)	0.92(0.18)	0.87(0.2)	1.25e-09	0.000184	0.0171	1.48e-09	3.94667e-09	7.104e-07
PE(40:7)	Phosphatidylethanolamine	0.42(0.21)	0.48(0.21)	0.43(0.2)	0.28(0.19)	7.41e-23	0.00595	3e-11	8.49e-22	8.31673e-21	4.0752e-19
PE(O-34:1)	Alkylphosphatidylethanolamine	-0.88(0.15)	-0.86(0.14)	-0.88(0.15)	-0.95(0.15)	1.29e-10	0.0858	1.46e-05	1.01e-09	2.75455e-09	4.848e-07
PE(O-16:0/18:2)	Alkylphosphatidylethanolamine	-0.66(0.2)	-0.62(0.19)	-0.65(0.19)	-0.77(0.19)	5.99e-15	0.115	1.25e-08	4.08e-14	1.67385e-13	1.9584e-11
PE(O-18:1/18:2)	Alkylphosphatidylethanolamine	-0.94(0.19)	-0.89(0.18)	-0.98(0.18)	-1.02(0.18)	1.64e-14	6.04e-09	0.0315	3.16e-16	1.58e-15	1.5168e-13
PE(O-16:0/20:4)	Alkylphosphatidylethanolamine	-0.03(0.19)	0.02(0.18)	-0.06(0.17)	-0.14(0.17)	1.53e-20	4.53e-08	7.66e-05	6.07e-21	5.20286e-20	2.9136e-18
PE(O-36:5)	Alkylphosphatidylethanolamine	-0.82(0.29)	-0.72(0.27)	-0.83(0.25)	-1.04(0.28)	2.38e-32	4.38e-06	1.25e-12	2.43e-31	6.13895e-30	1.1664e-28
PE(O-16:0/22:4)	Alkylphosphatidylethanolamine	-1.13(0.14)	-1.12(0.14)	-1.14(0.14)	-1.14(0.13)	0.223	0.362	0.735	0.405	0.422609	1
PE(O-18:0/20:4)	Alkylphosphatidylethanolamine	-0.39(0.2)	-0.35(0.19)	-0.4(0.2)	-0.48(0.21)	8.44e-11	0.00968	0.000217	5.76e-10	1.61684e-09	2.7648e-07
PE(O-38:5) (a)	Alkylphosphatidylethanolamine	-0.16(0.19)	-0.09(0.18)	-0.2(0.16)	-0.28(0.18)	2.24e-28	8.34e-13	2.14e-05	3.88e-30	8.09739e-29	1.8624e-27
PE(O-38:5) (b)	Alkylphosphatidylethanolamine	-0.77(0.17)	-0.73(0.16)	-0.77(0.16)	-0.87(0.17)	6.22e-18	0.00727	2.48e-08	6.64e-17	3.58112e-16	3.1872e-14
PE(O-16:0/22:6)	Alkylphosphatidylethanolamine	0(0.17)	0.06(0.15)	0(0.14)	-0.12(0.17)	1.96e-31	1.47e-05	9.95e-13	2.27e-30	4.95273e-29	1.0896e-27
PE(O-18:0/22:6)	Alkylphosphatidylethanolamine	-0.51(0.16)	-0.47(0.14)	-0.51(0.14)	-0.61(0.16)	1.44e-22	0.00113	6.06e-10	1.69e-21	1.53057e-20	8.112e-19
PE(O-18:1/22:6)	Alkylphosphatidylethanolamine	-0.57(0.16)	-0.5(0.15)	-0.61(0.13)	-0.69(0.14)	1.78e-37	2.04e-17	1.15e-06	2.63e-40	1.80343e-38	1.2624e-37
PE(P-16:0/18:1)	Alkenylphosphatidylethanolamine	-0.46(0.14)	-0.45(0.12)	-0.42(0.12)	-0.55(0.14)	4.69e-17	0.046	3.33e-19	1.36e-20	1.088e-19	6.528e-18
PE(P-16:0/18:2)	Alkenylphosphatidylethanolamine	0.15(0.18)	0.17(0.16)	0.2(0.16)	0.03(0.18)	7.1e-19	0.0881	5.18e-20	4.37e-22	4.68522e-21	2.0976e-19
PE(P-16:0/20:3)	Alkenylphosphatidylethanolamine	-0.74(0.18)	-0.72(0.17)	-0.72(0.17)	-0.84(0.19)	2.93e-13	0.899	5.23e-11	1.48e-13	5.72903e-13	7.104e-11
PE(P-16:0/20:4)	Alkenylphosphatidylethanolamine	0.58(0.18)	0.64(0.17)	0.56(0.16)	0.47(0.19)	3.53e-23	4.84e-07	9.39e-07	6.67e-23	8.004e-22	3.2016e-20
PE(P-16:0/20:5)	Alkenylphosphatidylethanolamine	-0.44(0.36)	-0.32(0.31)	-0.45(0.26)	-0.76(0.4)	6.7e-43	1.73e-06	1.45e-18	1.03e-41	9.888e-40	4.944e-39
PE(P-16:0/22:4)	Alkenylphosphatidylethanolamine	-0.66(0.13)	-0.68(0.14)	-0.65(0.13)	-0.63(0.13)	0.000415	0.0432	0.136	0.0012	0.0017194	0.576
PE(P-16:0/22:5) (n3)	Alkenylphosphatidylethanolamine	-0.26(0.15)	-0.21(0.14)	-0.26(0.13)	-0.36(0.15)	2.93e-27	6.8e-05	4.24e-11	3.27e-26	5.21806e-25	1.5696e-23
PE(P-16:0/22:5) (n6)	Alkenylphosphatidylethanolamine	-0.57(0.15)	-0.58(0.15)	-0.56(0.14)	-0.54(0.18)	0.00588	0.0589	0.364	0.0123	0.0157861	1
PE(P-16:0/22:6)	Alkenylphosphatidylethanolamine	0.63(0.15)	0.68(0.14)	0.63(0.12)	0.52(0.15)	2.41e-30	3.36e-05	1.55e-12	2.91e-29	5.82e-28	1.3968e-26
PE(P-17:0/20:4) (a)	Alkenylphosphatidylethanolamine	-0.97(0.21)	-0.96(0.21)	-0.92(0.19)	-1.07(0.21)	1.78e-08	0.0412	4.67e-11	7.54e-11	2.32e-10	3.6192e-08
PE(P-17:0/20:4) (b)	Alkenylphosphatidylethanolamine	-0.76(0.21)	-0.69(0.2)	-0.79(0.18)	-0.9(0.19)	2.59e-30	1.36e-10	1.58e-07	7.83e-31	1.78971e-29	3.7584e-28
PE(P-17:0/22:6) (a)	Alkenylphosphatidylethanolamine	-0.98(0.19)	-0.96(0.2)	-0.97(0.15)	-1.07(0.2)	9.36e-09	0.778	1.18e-06	2.16e-08	5.10739e-08	1.0368e-05
PE(P-17:0/22:6) (b)	Alkenylphosphatidylethanolamine	-0.79(0.19)	-0.73(0.18)	-0.82(0.15)	-0.93(0.17)	6.07e-33	4.67e-09	5.53e-10	1.14e-32	3.14667e-31	5.472e-30
PE(P-18:0/18:1)	Alkenylphosphatidylethanolamine	-0.53(0.16)	-0.51(0.14)	-0.49(0.13)	-0.67(0.17)	7.43e-29	0.15	5.26e-28	1.18e-32	3.14667e-31	5.664e-30
PE(P-18:0/18:2)	Alkenylphosphatidylethanolamine	0.13(0.17)	0.14(0.16)	0.19(0.15)	0(0.18)	4.91e-20	0.000708	1.66e-26	3.72e-27	6.77333e-26	1.7856e-24
PE(P-18:0/20:3)	Alkenylphosphatidylethanolamine	-0.67(0.17)	-0.65(0.15)	-0.63(0.15)	-0.78(0.17)	3.55e-17	0.0463	2.61e-19	1e-20	8.27586e-20	4.8e-18
PE(P-18:0/20:4)	Alkenylphosphatidylethanolamine	0.47(0.2)	0.53(0.17)	0.46(0.16)	0.31(0.22)	5.42e-34	2.51e-05	1.39e-14	7.47e-33	2.241e-31	3.5856e-30
PE(P-18:0/20:5)	Alkenylphosphatidylethanolamine	-0.4(0.38)	-0.28(0.31)	-0.37(0.26)	-0.75(0.45)	4.05e-46	0.000523	7.33e-25	3.89e-45	6.224e-43	1.8672e-42
PE(P-18:0/22:4)	Alkenylphosphatidylethanolamine	-1.11(0.14)	-1.11(0.14)	-1.11(0.15)	-1.12(0.13)	0.476	0.738	0.369	0.657	0.670979	1
PE(P-18:0/22:5) (n3)	Alkenylphosphatidylethanolamine	-0.76(0.16)	-0.71(0.14)	-0.75(0.13)	-0.89(0.17)	5.27e-34	0.00436	2.28e-18	4.81e-33	1.5392e-31	2.3088e-30
PE(P-18:0/22:5) (n6)	Alkenylphosphatidylethanolamine	-0.88(0.14)	-0.88(0.14)	-0.86(0.13)	-0.93(0.15)	7.1e-05	0.232	8.12e-06	1.65e-05	2.92251e-05	0.00792
PE(P-18:0/22:6)	Alkenylphosphatidylethanolamine	0.22(0.17)	0.27(0.15)	0.23(0.13)	0.08(0.19)	4.86e-37	0.000451	1.67e-18	6.46e-36	2.81891e-34	3.1008e-33
PE(P-18:1/18:1)	Alkenylphosphatidylethanolamine	-0.62(0.15)	-0.58(0.13)	-0.62(0.13)	-0.74(0.14)	1.59e-35	0.000463	1.62e-17	2.15e-34	7.37143e-33	1.032e-31
PE(P-18:1/18:2)	Alkenylphosphatidylethanolamine	-0.06(0.19)	-0.01(0.17)	-0.06(0.17)	-0.2(0.18)	2.91e-27	0.00386	9.47e-14	3.37e-26	5.21806e-25	1.6176e-23
PE(P-18:1/20:4)	Alkenylphosphatidylethanolamine	0.32(0.2)	0.4(0.18)	0.25(0.16)	0.17(0.19)	2.32e-40	1.83e-21	6.67e-06	7.91e-45	9.492e-43	3.7968e-42
PE(P-18:1/20:5)	Alkenylphosphatidylethanolamine	-0.65(0.37)	-0.5(0.31)	-0.69(0.25)	-1(0.41)	1.49e-53	3.9e-12	1.23e-18	5.53e-53	2.6544e-50	2.6544e-50
PE(P-18:1/22:4)	Alkenylphosphatidylethanolamine	-1.43(0.15)	-1.43(0.15)	-1.44(0.15)	-1.43(0.14)	0.841	0.598	0.803	0.87	0.871816	1
PE(P-18:1/22:5) (a)	Alkenylphosphatidylethanolamine	-0.92(0.16)	-0.86(0.15)	-0.95(0.12)	-1.04(0.16)	1.39e-35	4.68e-12	5.43e-09	3.33e-36	1.5984e-34	1.5984e-33
PE(P-18:1/22:6) (a)	Alkenylphosphatidylethanolamine	0.31(0.18)	0.38(0.16)	0.28(0.13)	0.15(0.18)	4.24e-51	1e-14	6.53e-15	2.1e-51	5.04e-49	1.008e-48
PE(P-20:0/18:1)	Alkenylphosphatidylethanolamine	-1.18(0.15)	-1.17(0.15)	-1.16(0.14)	-1.22(0.16)	0.000562	0.408	0.000208	0.000386	0.000586329	0.18528
PE(P-20:0/18:2)	Alkenylphosphatidylethanolamine	-0.82(0.14)	-0.83(0.14)	-0.81(0.13)	-0.83(0.13)	0.943	0.175	0.246	0.35	0.370044	1
PE(P-20:0/20:4)	Alkenylphosphatidylethanolamine	-0.82(0.15)	-0.79(0.14)	-0.85(0.15)	-0.87(0.14)	2.19e-09	4.27e-07	0.223	6.46e-11	2.01351e-10	3.1008e-08
PE(P-20:0/22:6)	Alkenylphosphatidylethanolamine	-0.83(0.13)	-0.8(0.12)	-0.83(0.11)	-0.88(0.14)	2.19e-11	0.00423	0.000251	1.32e-10	3.91111e-10	6.336e-08
PE(P-20:1/20:4)	Alkenylphosphatidylethanolamine	-1.06(0.22)	-1(0.21)	-1.05(0.18)	-1.23(0.23)	3.22e-28	0.00305	3.48e-14	3.81e-27	6.77333e-26	1.8288e-24
PG(34:2)	Phosphatidylglycerol	-1.41(0.18)	-1.41(0.18)	-1.38(0.17)	-1.42(0.18)	0.837	0.0129	0.0284	0.0274	0.0337231	1
PG(36:1)	Phosphatidylglycerol	-1.16(0.16)	-1.16(0.15)	-1.12(0.14)	-1.18(0.17)	0.226	0.000309	6.97e-05	8.37e-05	0.000139986	0.040176
PI(16:0/16:0)	Phosphatidylinositol	-0.99(0.23)	-0.98(0.23)	-0.97(0.23)	-1.04(0.23)	0.00582	0.507	0.00299	0.0065	0.00857143	1
PI(16:0_16:1)	Phosphatidylinositol	-1.09(0.26)	-1.1(0.26)	-1.02(0.25)	-1.19(0.25)	0.000113	0.000408	5.17e-10	4.02e-09	1.03742e-08	1.9296e-06
PI(34:0)	Phosphatidylinositol	-1.33(0.23)	-1.31(0.22)	-1.33(0.22)	-1.37(0.24)	0.00885	0.278	0.151	0.031	0.0376709	1
PI(34:1)	Phosphatidylinositol	-0.35(0.17)	-0.34(0.16)	-0.29(0.16)	-0.44(0.17)	9.86e-10	9.88e-05	3.65e-17	2.65e-16	1.3729e-15	1.272e-13
PI(17:0_18:1)	Phosphatidylinositol	-1.2(0.15)	-1.19(0.14)	-1.19(0.15)	-1.25(0.16)	3.13e-05	0.952	0.000193	6.59e-05	0.000110989	0.031632
PI(17:0_18:2)	Phosphatidylinositol	-1.8(0.16)	-1.79(0.16)	-1.82(0.14)	-1.8(0.17)	0.399	0.0952	0.544	0.233	0.254182	1
PI(18:0_18:1)	Phosphatidylinositol	-0.38(0.18)	-0.36(0.17)	-0.33(0.16)	-0.47(0.18)	2.88e-11	0.0377	6.38e-14	3.81e-14	1.57655e-13	1.8288e-11
PI(36:2)	Phosphatidylinositol	0.15(0.14)	0.16(0.14)	0.16(0.13)	0.12(0.15)	0.00631	0.633	0.00519	0.00943	0.0122005	1
PI(18:1_18:2)	Phosphatidylinositol	-1.17(0.16)	-1.16(0.16)	-1.15(0.15)	-1.21(0.15)	0.000308	0.803	0.000704	0.000553	0.000816738	0.26544
PI(16:0_20:3) (a)	Phosphatidylinositol	-1.1(0.17)	-1.1(0.17)	-1.06(0.17)	-1.16(0.15)	0.000177	0.00297	1.4e-08	1.01e-07	2.20364e-07	4.848e-05
PI(16:0_20:3) (b)	Phosphatidylinositol	-1.94(0.18)	-1.93(0.19)	-1.93(0.18)	-1.95(0.18)	0.398	0.913	0.404	0.65	0.665245	1
PI(16:0_20:4)	Phosphatidylinositol	-0.52(0.14)	-0.5(0.15)	-0.52(0.14)	-0.58(0.13)	4.56e-09	0.127	6.96e-05	3.28e-08	7.6058e-08	1.5744e-05
PI(18:0_20:2)	Phosphatidylinositol	-1.42(0.19)	-1.37(0.18)	-1.38(0.18)	-1.58(0.16)	1.52e-33	0.655	1.62e-25	1.21e-34	4.46769e-33	5.808e-32
PI(18:0_20:3) (a)	Phosphatidylinositol	-0.77(0.12)	-0.74(0.12)	-0.78(0.11)	-0.82(0.12)	4.22e-11	0.000136	0.00511	6.51e-11	2.016e-10	3.1248e-08
PI(18:0_20:4)	Phosphatidylinositol	0.2(0.12)	0.23(0.12)	0.19(0.12)	0.16(0.13)	5.27e-10	3.14e-05	0.0305	2.77e-10	7.91429e-10	1.3296e-07
PI(38:5) (a)	Phosphatidylinositol	-1.12(0.14)	-1.1(0.14)	-1.11(0.13)	-1.19(0.13)	3.02e-12	0.331	6.01e-08	1.3e-11	4.2449e-11	6.24e-09
PI(38:6)	Phosphatidylinositol	-1.11(0.17)	-1.09(0.16)	-1.08(0.14)	-1.21(0.18)	7.52e-15	0.925	3.27e-12	3.08e-15	1.38168e-14	1.4784e-12
PI(18:0_22:4)	Phosphatidylinositol	-1.47(0.16)	-1.45(0.15)	-1.46(0.15)	-1.54(0.16)	4.26e-10	0.416	1.02e-06	1.78e-09	4.69451e-09	8.544e-07
PI(18:0_22:5) (n3)	Phosphatidylinositol	-1.21(0.18)	-1.15(0.17)	-1.22(0.14)	-1.32(0.18)	1.28e-25	5.08e-06	6.53e-09	7.3e-25	1.03059e-23	3.504e-22
PI(18:0_22:6)	Phosphatidylinositol	-0.72(0.17)	-0.68(0.16)	-0.71(0.14)	-0.82(0.18)	2.79e-18	0.146	3.58e-11	1.37e-17	7.92289e-17	6.576e-15
