# Supplementary material for: Integrative multi-omics database (iMOMdb) of Asian pregnant women
Source: Hum Mol Genet. 2022 Apr 21;31(18):3051–67. doi: 10.1093/hmg/ddac079 (PMC9476622; doi:10.1093/hmg/ddac079)
Supplement: Supplementary_Table_S4_ddac079 [file supplementary_table_s4_ddac079.xlsx]

## Sheet: Table S4
Table S4: Results showing the inter-ethnic variation in placental lipid profiles
Lipid Name	Lipid Class	mean(std)	mean(std)_Chinese	mean(std)_Malay	mean(std)_Indian	pvalue_Malay_vs_Chinese_mean	pvalue_Indian_vs_Chinese_mean	pvalue_Indian_vs_Malay_mean	pvalue_crossthree_mean	FDRpv_crossthree_mean	Bonferronipv_crossthree_mean
AC(12:0)	Acylcarnitine	1.19(0.17)	1.18(0.17)	1.21(0.17)	1.17(0.17)	0.171	0.0415	0.00576	0.0204	0.0294125	1
AC(13:0)	Acylcarnitine	0.37(0.25)	0.4(0.26)	0.3(0.21)	0.31(0.22)	3.62e-06	5.18e-08	0.468	1.15e-09	6.04e-09	5.55e-07
AC(14:1)	Acylcarnitine	1.29(0.17)	1.29(0.17)	1.33(0.17)	1.27(0.17)	0.102	0.00144	9.4e-05	0.000309	0.000627088	0.149247
AC(14:2)	Acylcarnitine	0.97(0.21)	0.97(0.2)	0.97(0.22)	0.99(0.22)	0.222	0.81	0.238	0.408	0.44284	1
AC(15:0) (a)	Acylcarnitine	0.16(0.18)	0.16(0.18)	0.11(0.16)	0.2(0.18)	0.00288	0.00334	1.79e-06	1.11e-05	2.82e-05	0.0053613
AC(15:0) (b)	Acylcarnitine	0.49(0.16)	0.49(0.16)	0.45(0.15)	0.5(0.17)	0.291	0.00357	0.00127	0.00286	0.0049335	1
AC(16:0)	Acylcarnitine	2.67(0.16)	2.69(0.16)	2.67(0.16)	2.63(0.15)	3.79e-06	0.345	0.00305	2.25e-05	5.46e-05	0.0108675
AC(16:1)	Acylcarnitine	1.71(0.19)	1.72(0.19)	1.74(0.19)	1.65(0.18)	1.2e-06	0.145	3.64e-07	2.17e-07	7.6e-07	0.000104811
AC(17:0) (a)	Acylcarnitine	0.42(0.18)	0.41(0.17)	0.4(0.16)	0.48(0.18)	2.8e-07	0.559	3.97e-06	3.38e-07	1.15e-06	0.000163254
AC(17:0) (b)	Acylcarnitine	0.73(0.16)	0.75(0.16)	0.69(0.16)	0.72(0.17)	0.0638	4.32e-06	0.0231	1.92e-05	4.68e-05	0.0092736
AC(18:0)	Acylcarnitine	2.24(0.21)	2.27(0.21)	2.22(0.22)	2.18(0.21)	1.03e-07	0.00504	0.0436	2.1e-07	7.4e-07	0.00010143
AC(18:1)	Acylcarnitine	2.38(0.2)	2.4(0.19)	2.39(0.2)	2.29(0.19)	2.31e-12	0.403	5.74e-07	1.42e-11	9.4e-11	6.86e-09
AC(18:2)	Acylcarnitine	1.95(0.24)	1.99(0.22)	1.9(0.24)	1.87(0.24)	2.84e-10	4.99e-06	0.167	1.89e-11	1.23e-10	9.13e-09
CE(14:0)	Cholesteryl ester	2.15(0.16)	2.14(0.16)	2.13(0.17)	2.18(0.16)	0.0027	0.365	0.00163	0.00278	0.00481269	1
CE(16:0)	Cholesteryl ester	3.07(0.12)	3.07(0.13)	3.07(0.12)	3.07(0.12)	0.725	0.605	0.89	0.851	0.863515	1
CE(16:1)	Cholesteryl ester	2.8(0.14)	2.79(0.15)	2.83(0.14)	2.79(0.15)	0.456	0.00595	0.00449	0.00808	0.01288	1
CE(16:2)	Cholesteryl ester	0.97(0.2)	0.97(0.2)	0.95(0.23)	1(0.19)	0.0534	0.266	0.0139	0.0419	0.0558635	1
CE(17:0)	Cholesteryl ester	1.45(0.13)	1.44(0.13)	1.43(0.13)	1.49(0.11)	8.32e-06	0.277	7.88e-06	4.36e-06	1.19e-05	0.00210588
CE(18:0)	Cholesteryl ester	1.9(0.17)	1.91(0.17)	1.9(0.18)	1.89(0.14)	0.222	0.568	0.604	0.454	0.486213	1
CE(18:1)	Cholesteryl ester	3.35(0.15)	3.35(0.16)	3.38(0.15)	3.31(0.14)	0.00105	0.0292	1.06e-05	4.69e-05	0.000108386	0.0226527
CE(18:2)	Cholesteryl ester	3.96(0.16)	3.97(0.16)	3.96(0.15)	3.94(0.16)	0.00502	0.478	0.0926	0.0195	0.0282838	1
CE(18:3)	Cholesteryl ester	2.52(0.18)	2.52(0.18)	2.49(0.16)	2.55(0.18)	0.043	0.0223	0.000489	0.00227	0.00395816	1
CE(20:1)	Cholesteryl ester	1.15(0.2)	1.15(0.21)	1.17(0.22)	1.14(0.17)	0.295	0.32	0.0983	0.255	0.29186	1
CE(20:3)	Cholesteryl ester	2.8(0.22)	2.78(0.21)	2.81(0.24)	2.86(0.23)	3.79e-06	0.0468	0.0345	1.52e-05	3.76e-05	0.0073416
CE(20:4)	Cholesteryl ester	3.3(0.16)	3.29(0.16)	3.24(0.17)	3.37(0.15)	1.11e-09	0.000117	1.51e-15	5.09e-15	6.3e-14	2.46e-12
CE(20:5)	Cholesteryl ester	2.3(0.31)	2.36(0.3)	2.22(0.28)	2.17(0.3)	2.13e-14	8.12e-09	0.135	8.18e-17	1.16e-15	3.95e-14
CE(22:1)	Cholesteryl ester	0.57(0.18)	0.57(0.18)	0.58(0.19)	0.56(0.16)	0.3	0.482	0.159	0.362	0.401945	1
CE(22:4)	Cholesteryl ester	2.21(0.27)	2.19(0.26)	2.19(0.3)	2.28(0.27)	1.04e-05	0.944	0.000306	3.11e-05	7.44e-05	0.0150213
CE(22:6)	Cholesteryl ester	2.98(0.24)	3(0.23)	2.95(0.26)	2.94(0.25)	0.00172	0.00482	0.821	0.000766	0.00147402	0.369978
CE(24:1)	Cholesteryl ester	0.77(0.19)	0.77(0.19)	0.78(0.2)	0.78(0.17)	0.524	0.31	0.752	0.55	0.576247	1
CE(24:5)	Cholesteryl ester	2.43(0.25)	2.43(0.24)	2.36(0.26)	2.48(0.27)	0.00696	0.00147	2.03e-06	1.21e-05	3.04e-05	0.0058443
CE(24:6)	Cholesteryl ester	2.03(0.3)	2.06(0.28)	1.97(0.32)	1.98(0.32)	0.000954	0.000372	0.806	7.47e-05	0.000165505	0.0360801
Cer(d16:1/16:0)	Ceramide	0.71(0.12)	0.7(0.12)	0.71(0.11)	0.73(0.13)	0.00568	0.592	0.0731	0.0216	0.0309579	1
Cer(d16:1/18:0)	Ceramide	0.29(0.14)	0.3(0.14)	0.28(0.13)	0.29(0.14)	0.29	0.269	0.96	0.388	0.424952	1
Cer(d16:1/20:0)	Ceramide	-0.04(0.14)	-0.03(0.14)	-0.05(0.14)	-0.07(0.15)	0.000287	0.0329	0.236	0.000598	0.00115998	0.288834
Cer(d16:1/22:0)	Ceramide	0.94(0.13)	0.94(0.13)	0.93(0.13)	0.95(0.13)	0.446	0.428	0.208	0.452	0.485147	1
Cer(d16:1/23:0)	Ceramide	0.31(0.14)	0.3(0.14)	0.29(0.14)	0.35(0.15)	0.000207	0.419	0.00027	0.000228	0.000474672	0.110124
Cer(d16:1/24:0)	Ceramide	1.21(0.15)	1.2(0.14)	1.2(0.14)	1.23(0.15)	0.00609	0.927	0.0328	0.0196	0.0283437	1
Cer(d16:1/24:1)	Ceramide	0.89(0.14)	0.88(0.14)	0.91(0.12)	0.89(0.15)	0.272	0.00255	0.114	0.00975	0.0150455	1
Cer(d17:1/16:0)	Ceramide	0.68(0.12)	0.67(0.12)	0.66(0.12)	0.72(0.13)	5.33e-08	0.207	6.66e-08	1.26e-08	5.43e-08	6.09e-06
Cer(d17:1/18:0)	Ceramide	-0.17(0.13)	-0.17(0.13)	-0.21(0.13)	-0.14(0.14)	0.00252	0.00116	4.17e-07	2.71e-06	7.61e-06	0.00130893
Cer(d17:1/20:0)	Ceramide	-0.54(0.14)	-0.54(0.14)	-0.57(0.13)	-0.52(0.14)	0.0877	0.00555	0.000284	0.00112	0.00208865	0.54096
Cer(d17:1/22:0)	Ceramide	0.88(0.13)	0.88(0.12)	0.85(0.12)	0.93(0.13)	3.48e-07	0.00107	1.73e-11	7.12e-11	4.35e-10	3.44e-08
Cer(d17:1/23:0)	Ceramide	0.22(0.15)	0.21(0.14)	0.18(0.14)	0.29(0.16)	1.75e-12	0.0633	7.46e-13	2.68e-14	3.08e-13	1.29e-11
Cer(d17:1/24:0)	Ceramide	1.12(0.15)	1.11(0.14)	1.09(0.14)	1.17(0.15)	5.13e-09	0.203	9.89e-09	9.85e-10	5.23e-09	4.76e-07
Cer(d17:1/24:1)	Ceramide	0.97(0.13)	0.96(0.13)	0.96(0.12)	1(0.14)	2.66e-06	0.603	0.000766	1.34e-05	3.35e-05	0.0064722
Cer(d18:1/14:0)	Ceramide	0.68(0.13)	0.66(0.13)	0.68(0.13)	0.72(0.15)	1.31e-08	0.257	0.000239	9.27e-08	3.42e-07	4.48e-05
Cer(d18:1/16:0)	Ceramide	2.48(0.1)	2.49(0.09)	2.48(0.1)	2.47(0.1)	0.0494	0.275	0.488	0.118	0.145393	1
Cer(d18:1/18:0)	Ceramide	1.33(0.12)	1.35(0.12)	1.32(0.11)	1.31(0.11)	9.93e-06	0.000866	0.396	3.84e-06	1.05e-05	0.00185472
Cer(d18:1/19:0)	Ceramide	-0.1(0.1)	-0.09(0.1)	-0.12(0.1)	-0.08(0.1)	0.29	0.000859	0.000362	0.000637	0.00123068	0.307671
Cer(d18:1/20:0)	Ceramide	1.7(0.12)	1.72(0.12)	1.68(0.11)	1.66(0.11)	8.1e-10	7.67e-05	0.08	2.67e-10	1.48e-09	1.29e-07
Cer(d18:1/21:0)	Ceramide	0.4(0.11)	0.41(0.12)	0.36(0.11)	0.4(0.1)	0.51	1.27e-07	0.000148	7.14e-07	2.24e-06	0.000344862
Cer(d18:1/22:0)	Ceramide	2.78(0.1)	2.78(0.1)	2.76(0.1)	2.77(0.1)	0.214	0.011	0.282	0.0319	0.0435246	1
Cer(d18:1/23:0)	Ceramide	1.92(0.13)	1.92(0.13)	1.9(0.13)	1.95(0.13)	0.00341	0.111	0.000262	0.000868	0.00165057	0.419244
Cer(d18:1/24:1)	Ceramide	2.57(0.11)	2.57(0.1)	2.58(0.11)	2.55(0.12)	0.177	0.0461	0.0067	0.0235	0.0334823	1
Cer(d18:2/16:0)	Ceramide	1.42(0.11)	1.42(0.11)	1.44(0.11)	1.44(0.1)	0.00371	0.0178	0.685	0.00336	0.00575489	1
Cer(d18:2/18:0)	Ceramide	0.74(0.11)	0.74(0.11)	0.74(0.1)	0.73(0.11)	0.308	0.778	0.294	0.514	0.544434	1
Cer(d18:2/20:0)	Ceramide	0.4(0.11)	0.41(0.11)	0.4(0.12)	0.38(0.11)	0.00993	0.505	0.125	0.0359	0.0483	1
Cer(d18:2/22:0)	Ceramide	1.87(0.11)	1.87(0.11)	1.86(0.11)	1.87(0.11)	0.48	0.61	0.325	0.611	0.636019	1
Cer(d18:2/23:0)	Ceramide	1.19(0.13)	1.18(0.12)	1.18(0.13)	1.22(0.13)	2.13e-05	0.891	0.000405	5.93e-05	0.000135103	0.0286419
Cer(d18:2/24:0)	Ceramide	2.21(0.12)	2.21(0.12)	2.21(0.12)	2.23(0.12)	0.00412	0.534	0.0711	0.0163	0.0240761	1
Cer(d18:2/24:1)	Ceramide	1.85(0.12)	1.85(0.12)	1.87(0.11)	1.85(0.13)	0.73	0.00897	0.0636	0.0315	0.043223	1
Cer(d19:1/18:0)	Ceramide	-0.81(0.21)	-0.82(0.21)	-0.83(0.2)	-0.73(0.22)	2.55e-07	0.472	2.18e-06	2.35e-07	8.17e-07	0.000113505
Cer(d19:1/20:0)	Ceramide	-0.33(0.19)	-0.33(0.19)	-0.36(0.18)	-0.29(0.2)	0.00412	0.0663	0.000145	0.000579	0.00112765	0.279657
Cer(d19:1/22:0)	Ceramide	0.69(0.18)	0.67(0.18)	0.65(0.17)	0.77(0.19)	2.82e-12	0.0883	2.62e-12	7.67e-14	7.88e-13	3.7e-11
Cer(d19:1/24:1)	Ceramide	0.49(0.18)	0.47(0.18)	0.48(0.16)	0.55(0.19)	1.03e-09	0.28	4.91e-05	7.42e-09	3.51e-08	3.58e-06
Cer(d20:1/22:0)	Ceramide	1.06(0.12)	1.08(0.12)	1.02(0.12)	1.06(0.12)	0.0957	9.02e-08	0.00236	5.74e-07	1.86e-06	0.000277242
Cer(d20:1/23:0)	Ceramide	-0.19(0.16)	-0.18(0.16)	-0.23(0.14)	-0.19(0.16)	0.316	6.38e-05	0.0138	0.000336	0.000679029	0.162288
COH (161)	free cholesterol	4.5(0.07)	4.5(0.07)	4.49(0.07)	4.5(0.07)	0.663	0.0597	0.0592	0.112	0.138353	1
Desmosterol(18:2)	Desmosterol	1.66(0.16)	1.67(0.16)	1.64(0.16)	1.64(0.16)	0.0415	0.0372	0.953	0.0324	0.0440823	1
Desmosterol(20:4)	Desmosterol	1.28(0.18)	1.27(0.18)	1.22(0.19)	1.34(0.17)	1.01e-05	0.000578	2.55e-10	1.64e-09	8.34e-09	7.92e-07
Desmosterol(20:5)	Desmosterol	1.8(0.13)	1.81(0.12)	1.78(0.14)	1.81(0.13)	0.857	0.00275	0.0215	0.0097	0.0150163	1
Desmosterol(22:6)	Desmosterol	1.32(0.24)	1.34(0.23)	1.3(0.25)	1.27(0.25)	0.000861	0.0411	0.307	0.00171	0.00308183	0.82593
DG(16:0_14:0)	Diacylglycerol	1.33(0.12)	1.32(0.12)	1.32(0.11)	1.36(0.13)	1.6e-05	0.692	0.00159	7.32e-05	0.000162929	0.0353556
DG(16:0_16:0)	Diacylglycerol	3.27(0.12)	3.27(0.12)	3.28(0.12)	3.26(0.12)	0.202	0.559	0.133	0.291	0.329164	1
DG(16:0_16:1)	Diacylglycerol	2.05(0.12)	2.04(0.12)	2.07(0.12)	2.03(0.12)	0.576	0.000735	0.00136	0.00125	0.00230439	0.60375
DG(14:0_18:2)	Diacylglycerol	1.58(0.14)	1.57(0.14)	1.56(0.14)	1.62(0.15)	0.000223	0.257	0.0001	0.000131	0.000278736	0.063273
DG(16:0_18:1)	Diacylglycerol	3.29(0.1)	3.29(0.1)	3.31(0.1)	3.27(0.1)	0.105	0.00603	0.000401	0.00151	0.00274184	0.72933
DG(16:0_18:2)	Diacylglycerol	3.17(0.12)	3.17(0.11)	3.17(0.12)	3.17(0.12)	0.755	0.738	0.6	0.872	0.879282	1
DG(18:0_18:1)	Diacylglycerol	2.68(0.1)	2.68(0.1)	2.68(0.09)	2.67(0.1)	0.336	0.482	0.178	0.397	0.431872	1
DG(18:1_18:1)	Diacylglycerol	2.75(0.14)	2.75(0.14)	2.78(0.13)	2.72(0.15)	0.00441	0.00191	1.54e-06	9.51e-06	2.45e-05	0.00459333
DG(18:0_18:2)	Diacylglycerol	3.11(0.12)	3.11(0.11)	3.1(0.12)	3.12(0.13)	0.486	0.124	0.0698	0.169	0.203052	1
DG(18:1_18:2)	Diacylglycerol	2.72(0.12)	2.72(0.12)	2.73(0.12)	2.7(0.13)	0.0554	0.0677	0.00247	0.0102	0.01564	1
DG(18:2_18:2)	Diacylglycerol	2.13(0.15)	2.14(0.14)	2.12(0.15)	2.13(0.17)	0.34	0.125	0.629	0.257	0.293454	1
DG(18:1_18:3)	Diacylglycerol	1.42(0.13)	1.43(0.12)	1.41(0.13)	1.43(0.14)	0.797	0.0734	0.21	0.198	0.233824	1
DG(16:0_20:4)	Diacylglycerol	3.54(0.11)	3.54(0.11)	3.52(0.12)	3.57(0.12)	0.00239	0.0595	7.11e-05	0.000278	0.000571004	0.134274
DG(18:1_20:3)	Diacylglycerol	2.59(0.13)	2.57(0.13)	2.64(0.12)	2.6(0.13)	0.00322	3.15e-11	0.002	1.05e-10	6.11e-10	5.07e-08
DG(18:0_20:4)	Diacylglycerol	4.12(0.13)	4.12(0.13)	4.09(0.12)	4.14(0.13)	0.244	0.00344	0.000904	0.00224	0.00392	1
DG(18:1_20:4)	Diacylglycerol	3.01(0.12)	3(0.11)	3(0.12)	3.02(0.12)	0.0312	0.851	0.0591	0.0756	0.0958394	1
DG(16:0_22:5)	Diacylglycerol	2.4(0.14)	2.4(0.14)	2.38(0.12)	2.43(0.14)	0.018	0.103	0.00124	0.00479	0.00808941	1
DG(18:2_20:4)	Diacylglycerol	2.58(0.14)	2.58(0.14)	2.53(0.14)	2.61(0.14)	0.0191	2.72e-05	1.23e-07	4.45e-07	1.47e-06	0.000214935
DG(16:0_22:6)	Diacylglycerol	2.83(0.13)	2.84(0.13)	2.8(0.12)	2.8(0.14)	4.73e-05	1.75e-05	0.818	7.72e-07	2.38e-06	0.000372876
dhCer(d18:0/16:0)	Dihydroceramide	1.04(0.18)	1.04(0.18)	1.07(0.18)	1.04(0.2)	0.647	0.0528	0.225	0.153	0.185676	1
dhCer(d18:0/18:0)	Dihydroceramide	0.51(0.17)	0.51(0.16)	0.52(0.17)	0.52(0.18)	0.67	0.388	0.718	0.672	0.696515	1
dhCer(d18:0/20:0)	Dihydroceramide	0.65(0.13)	0.65(0.13)	0.65(0.13)	0.64(0.12)	0.257	0.787	0.489	0.525	0.553657	1
dhCer(d18:0/22:0)	Dihydroceramide	1.27(0.14)	1.27(0.14)	1.27(0.13)	1.28(0.14)	0.13	0.902	0.187	0.281	0.319348	1
dhCer(d18:0/24:1)	Dihydroceramide	1.23(0.13)	1.23(0.13)	1.26(0.14)	1.22(0.13)	0.549	0.0152	0.0139	0.0253	0.0357307	1
GM1(d18:1/16:0)	GM1 Ganglioside	0.41(0.14)	0.41(0.13)	0.43(0.12)	0.41(0.16)	0.814	0.1	0.126	0.21	0.245	1
GM3(d18:1/16:0)	GM3 Ganglioside	2.05(0.11)	2.05(0.11)	2.06(0.11)	2.07(0.1)	0.015	0.26	0.298	0.0443	0.0586216	1
GM3(d18:1/18:0)	GM3 Ganglioside	1(0.11)	1.01(0.11)	1(0.11)	0.98(0.11)	0.00289	0.137	0.235	0.00859	0.0135587	1
GM3(d18:1/22:0)	GM3 Ganglioside	2.15(0.1)	2.16(0.1)	2.13(0.1)	2.14(0.09)	0.0964	0.00205	0.238	0.00549	0.00905007	1
GM3(d18:1/24:0)	GM3 Ganglioside	2.27(0.1)	2.27(0.1)	2.26(0.1)	2.29(0.1)	0.00834	0.586	0.0103	0.0149	0.0224196	1
GM3(d18:1/24:1)	GM3 Ganglioside	2.13(0.11)	2.12(0.11)	2.15(0.11)	2.13(0.12)	0.319	0.00728	0.164	0.0255	0.0359082	1
GM3(d18:2/24:1)	GM3 Ganglioside	1.61(0.14)	1.61(0.14)	1.63(0.15)	1.63(0.15)	0.0366	0.0513	0.926	0.0369	0.0495075	1
HexCer(d16:1/22:0)	Monohexisylceramide	0.12(0.22)	0.12(0.22)	0.1(0.21)	0.13(0.23)	0.708	0.362	0.296	0.548	0.576247	1
HexCer(d16:1/24:0)	Monohexisylceramide	0.03(0.2)	0.03(0.19)	0(0.19)	0.07(0.21)	0.00437	0.183	0.000738	0.00205	0.00362692	0.99015
HexCer(d18:1/16:0)	Monohexisylceramide	1.98(0.14)	1.97(0.14)	1.99(0.15)	1.98(0.14)	0.917	0.257	0.4	0.518	0.54747	1
HexCer(d18:1/20:0)	Monohexisylceramide	0.48(0.17)	0.49(0.17)	0.47(0.16)	0.46(0.17)	0.0192	0.0671	0.694	0.0274	0.0379203	1
HexCer(d18:1/22:0)	Monohexisylceramide	1.5(0.11)	1.5(0.11)	1.47(0.1)	1.5(0.12)	0.837	0.00233	0.0203	0.0084	0.0133461	1
HexCer(d18:2/22:0)	Monohexisylceramide	0.68(0.13)	0.69(0.13)	0.66(0.13)	0.69(0.15)	0.816	0.0191	0.0359	0.0461	0.0604732	1
HexCer(d18:2/24:0)	Monohexisylceramide	1.02(0.13)	1.02(0.12)	1(0.13)	1.04(0.13)	0.0218	0.107	0.0016	0.00618	0.0100503	1
Hex2Cer(d16:1/16:0)	Dihexosylceramide	0.28(0.15)	0.28(0.15)	0.29(0.13)	0.28(0.15)	0.845	0.206	0.234	0.394	0.430548	1
Hex2Cer(d16:1/24:1)	Dihexosylceramide	-0.02(0.24)	-0.03(0.24)	0.02(0.21)	-0.03(0.25)	0.93	0.00845	0.0377	0.0267	0.0371646	1
Hex2Cer(d18:1/16:0)	Dihexosylceramide	2.06(0.13)	2.06(0.13)	2.07(0.12)	2.06(0.13)	0.887	0.139	0.186	0.294	0.33178	1
Hex2Cer(d18:1/20:0)	Dihexosylceramide	0.49(0.16)	0.5(0.16)	0.48(0.15)	0.49(0.16)	0.652	0.2	0.495	0.435	0.46794	1
Hex2Cer(d18:1/22:0)	Dihexosylceramide	1.54(0.11)	1.55(0.1)	1.53(0.11)	1.53(0.11)	0.038	0.0163	0.771	0.0169	0.0248106	1
Hex2Cer(d18:1/24:0)	Dihexosylceramide	2.03(0.13)	2.04(0.13)	2.02(0.12)	2.02(0.12)	0.0272	0.0187	0.888	0.015	0.0225	1
Hex2Cer(d18:1/24:1)	Dihexosylceramide	1.79(0.14)	1.79(0.14)	1.81(0.13)	1.77(0.14)	0.0762	0.044	0.00217	0.00901	0.0141293	1
Hex2Cer(d18:2/16:0)	Dihexosylceramide	0.58(0.11)	0.57(0.11)	0.6(0.12)	0.59(0.11)	0.0691	0.0102	0.525	0.0171	0.0249526	1
Hex2Cer(d18:2/24:1)	Dihexosylceramide	0.81(0.14)	0.81(0.14)	0.83(0.14)	0.82(0.14)	0.162	0.0288	0.509	0.061	0.078359	1
Hex3Cer(d18:1/16:0)	Trihexosylceramide	2.02(0.14)	2.01(0.14)	2.04(0.14)	2.04(0.13)	0.00165	0.0134	0.605	0.00148	0.00270773	0.71484
Hex3Cer(d18:1/18:0)	Trihexosylceramide	1.22(0.18)	1.22(0.18)	1.2(0.18)	1.24(0.17)	0.178	0.0853	0.013	0.0446	0.0588574	1
Hex3Cer(d18:1/22:0)	Trihexosylceramide	2.09(0.17)	2.07(0.16)	2.09(0.17)	2.13(0.16)	8.07e-05	0.206	0.0315	0.000398	0.000794355	0.192234
Hex3Cer(d18:1/24:0)	Trihexosylceramide	1.82(0.14)	1.82(0.14)	1.82(0.15)	1.85(0.14)	0.00714	0.722	0.0606	0.0257	0.0360846	1
Hex3Cer(d18:1/24:1)	Trihexosylceramide	1.83(0.15)	1.82(0.14)	1.86(0.15)	1.82(0.15)	0.582	0.00134	0.0295	0.00567	0.009315	1
LPC(14:0) [sn2]	Lysophosphatidylcholine	0.03(0.14)	0(0.14)	0.03(0.14)	0.09(0.14)	1.15e-13	0.0263	2.43e-05	9.78e-13	7.5e-12	4.72e-10
LPC(15:0) [sn2]	Lysophosphatidylcholine	-0.37(0.15)	-0.38(0.15)	-0.41(0.14)	-0.3(0.17)	5.29e-12	0.0458	8.31e-13	5.43e-14	5.83e-13	2.62e-11
LPC(16:0) [sn2]	Lysophosphatidylcholine	1.94(0.12)	1.94(0.12)	1.94(0.13)	1.95(0.13)	0.274	0.668	0.218	0.427	0.460359	1
LPC(16:0) [sn1]	Lysophosphatidylcholine	2.44(0.11)	2.44(0.11)	2.44(0.11)	2.45(0.11)	0.456	0.473	0.236	0.496	0.527683	1
LPC(16:1) [sn2]	Lysophosphatidylcholine	0.43(0.15)	0.41(0.14)	0.47(0.14)	0.44(0.15)	0.00653	1.42e-06	0.0783	2.48e-06	7.09e-06	0.00119784
LPC(16:1) [sn1]	Lysophosphatidylcholine	0.54(0.13)	0.52(0.12)	0.56(0.12)	0.6(0.13)	4.12e-13	0.000618	0.00191	9.04e-13	7.04e-12	4.37e-10
LPC(15-MHDA) [sn2]	Lysophosphatidylcholine	-0.67(0.18)	-0.69(0.17)	-0.69(0.15)	-0.59(0.18)	2e-11	0.767	1.57e-08	2.66e-11	1.69e-10	1.28e-08
LPC(17:1) (a)	Lysophosphatidylcholine	-0.76(0.17)	-0.76(0.17)	-0.79(0.16)	-0.75(0.17)	0.483	0.00967	0.00752	0.0141	0.0212822	1
LPC(17:1) [sn1] (a) / LPC(17:1) [sn2] (b)	Lysophosphatidylcholine	-0.65(0.15)	-0.64(0.15)	-0.7(0.13)	-0.63(0.15)	0.33	4.29e-07	9.41e-07	2.38e-07	8.21e-07	0.000114954
LPC(17:1) (c)	Lysophosphatidylcholine	-1.2(0.22)	-1.19(0.22)	-1.26(0.21)	-1.15(0.21)	0.0135	0.000371	1.09e-06	5.59e-06	1.49e-05	0.00269997
LPC(18:1) [sn2]	Lysophosphatidylcholine	1.49(0.15)	1.48(0.14)	1.52(0.15)	1.5(0.15)	0.235	0.00859	0.234	0.0268	0.0371966	1
LPC(18:1) [sn1]	Lysophosphatidylcholine	1.51(0.13)	1.51(0.13)	1.52(0.13)	1.52(0.13)	0.455	0.193	0.646	0.388	0.424952	1
LPC(18:2) [sn2]	Lysophosphatidylcholine	1.74(0.15)	1.73(0.15)	1.75(0.16)	1.75(0.16)	0.155	0.159	0.996	0.198	0.233824	1
LPC(18:2) [sn1]	Lysophosphatidylcholine	1.33(0.14)	1.33(0.14)	1.32(0.14)	1.34(0.14)	0.526	0.196	0.118	0.271	0.30871	1
LPC(18:3) (b)	Lysophosphatidylcholine	-0.23(0.16)	-0.24(0.16)	-0.22(0.17)	-0.2(0.16)	0.00198	0.14	0.196	0.00627	0.0101624	1
LPC(18:3) (b) [104_sn1]	Lysophosphatidylcholine	-1.01(0.18)	-0.99(0.17)	-1.03(0.19)	-1.03(0.18)	0.00451	0.0065	0.947	0.00195	0.00347546	0.94185
LPC(18:3) (c)	Lysophosphatidylcholine	-0.57(0.17)	-0.59(0.17)	-0.59(0.17)	-0.5(0.17)	9.85e-12	0.742	8.26e-09	1.19e-11	7.98e-11	5.75e-09
LPC(19:0) (b) [104_sn1]	Lysophosphatidylcholine	-1.11(0.19)	-1.1(0.18)	-1.16(0.19)	-1.09(0.21)	0.248	0.000759	0.000241	0.000461	0.000912553	0.222663
LPC(19:1) (c)	Lysophosphatidylcholine	-1.36(0.23)	-1.33(0.22)	-1.39(0.22)	-1.45(0.22)	6.84e-11	0.000648	0.012	9.94e-11	5.85e-10	4.8e-08
LPC(20:0) [sn1]	Lysophosphatidylcholine	-0.08(0.09)	-0.07(0.08)	-0.11(0.08)	-0.08(0.1)	0.819	1.58e-06	0.000184	6.33e-06	1.65e-05	0.00305739
LPC(20:1) [sn2]	Lysophosphatidylcholine	-0.54(0.15)	-0.52(0.15)	-0.56(0.14)	-0.58(0.15)	7.9e-07	0.00171	0.152	6.91e-07	2.21e-06	0.000333753
LPC(20:1) [sn1]	Lysophosphatidylcholine	-0.12(0.12)	-0.11(0.12)	-0.13(0.11)	-0.14(0.12)	0.00346	0.114	0.285	0.00924	0.0143965	1
LPC(20:2) [sn2]	Lysophosphatidylcholine	0.14(0.16)	0.15(0.15)	0.13(0.16)	0.12(0.17)	0.0161	0.233	0.334	0.0451	0.059355	1
LPC(20:2) [sn1]	Lysophosphatidylcholine	0.03(0.12)	0.03(0.12)	0.01(0.12)	0.04(0.13)	0.778	0.0123	0.0233	0.029	0.039906	1
LPC(20:3) (a)	Lysophosphatidylcholine	1.4(0.17)	1.38(0.17)	1.44(0.17)	1.43(0.17)	0.00018	7.06e-05	0.819	6.12e-06	1.62e-05	0.00295596
LPC(20:3) (c)	Lysophosphatidylcholine	0.77(0.15)	0.75(0.15)	0.79(0.14)	0.82(0.14)	1.6e-09	0.00175	0.0194	2.87e-09	1.41e-08	1.39e-06
LPC(20:4) [sn2]	Lysophosphatidylcholine	1.9(0.15)	1.89(0.14)	1.88(0.15)	1.95(0.15)	4.96e-08	0.448	5.52e-07	3.87e-08	1.53e-07	1.87e-05
LPC(20:4) [sn1]	Lysophosphatidylcholine	1.19(0.14)	1.18(0.14)	1.17(0.14)	1.25(0.14)	7.85e-10	0.457	2.73e-08	4.95e-10	2.69e-09	2.39e-07
LPC(20:5) [sn2]	Lysophosphatidylcholine	-0.33(0.27)	-0.28(0.27)	-0.37(0.24)	-0.42(0.26)	2.45e-11	2.96e-05	0.0446	7e-12	4.76e-11	3.38e-09
LPC(20:5) [sn1]	Lysophosphatidylcholine	-0.69(0.24)	-0.66(0.25)	-0.73(0.21)	-0.73(0.23)	3.65e-05	4.43e-05	0.994	1.29e-06	3.8e-06	0.00062307
LPC(22:1) (a)	Lysophosphatidylcholine	-1.32(0.21)	-1.29(0.21)	-1.37(0.19)	-1.36(0.21)	0.00017	2.59e-06	0.413	4.22e-07	1.41e-06	0.000203826
LPC(22:4) [sn2]	Lysophosphatidylcholine	0.2(0.16)	0.19(0.15)	0.19(0.16)	0.27(0.16)	2.47e-10	0.892	1.8e-07	4.9e-10	2.69e-09	2.37e-07
LPC(22:4) [sn1]	Lysophosphatidylcholine	-0.37(0.14)	-0.38(0.14)	-0.39(0.14)	-0.3(0.14)	3.59e-12	0.676	2.67e-09	3.44e-12	2.44e-11	1.66e-09
LPC(22:5) [sn2] (n3)	Lysophosphatidylcholine	-0.08(0.17)	-0.06(0.17)	-0.09(0.17)	-0.11(0.18)	5.57e-05	0.0317	0.133	0.000142	0.000300816	0.068586
LPC(22:5) [sn1] (n3)/LPC(22:5) [sn2] (n6)	Lysophosphatidylcholine	0.24(0.18)	0.2(0.16)	0.24(0.18)	0.37(0.19)	2.62e-35	0.00046	1.4e-13	3.61e-34	2.18e-32	1.74e-31
LPC(22:5) (b) [104_sn1]	Lysophosphatidylcholine	-0.76(0.17)	-0.76(0.17)	-0.78(0.17)	-0.77(0.16)	0.446	0.0568	0.346	0.155	0.187632	1
LPC(22:5) [sn1] (n6)	Lysophosphatidylcholine	-0.22(0.2)	-0.26(0.18)	-0.23(0.18)	-0.06(0.2)	2.72e-39	0.0116	1.66e-18	3.4e-38	3.28e-36	1.64e-35
LPC(22:6) [sn2]	Lysophosphatidylcholine	0.98(0.18)	0.98(0.18)	0.97(0.18)	0.99(0.19)	0.275	0.757	0.258	0.464	0.495823	1
LPC(22:6) [sn1]	Lysophosphatidylcholine	0.62(0.18)	0.62(0.17)	0.6(0.18)	0.63(0.18)	0.346	0.11	0.0393	0.11	0.136231	1
LPC(24:0) (a)	Lysophosphatidylcholine	-0.59(0.11)	-0.58(0.1)	-0.61(0.11)	-0.58(0.11)	0.607	0.000251	0.000674	0.000446	0.000886494	0.215418
LPC(24:0) (b)	Lysophosphatidylcholine	-0.07(0.09)	-0.07(0.09)	-0.09(0.09)	-0.07(0.09)	0.821	0.00135	0.0149	0.00504	0.00842325	1
LPC(26:0) (a)	Lysophosphatidylcholine	-0.71(0.13)	-0.71(0.13)	-0.73(0.13)	-0.71(0.13)	0.789	0.0302	0.12	0.0922	0.11597	1
LPC(26:0) (b)	Lysophosphatidylcholine	-0.26(0.11)	-0.26(0.11)	-0.27(0.11)	-0.26(0.11)	0.752	0.17	0.17	0.314	0.353524	1
LPC(P-16:0)	Lysoalkenylphosphatidylcholine	0.63(0.14)	0.62(0.14)	0.63(0.14)	0.64(0.14)	0.17	0.399	0.676	0.338	0.377903	1
LPC(P-17:0) (a)	Lysoalkenylphosphatidylcholine	-1.12(0.19)	-1.15(0.19)	-1.11(0.19)	-1.06(0.19)	1.37e-08	0.0163	0.00832	5.68e-08	2.14e-07	2.74e-05
LPC(P-17:0) (b)	Lysoalkenylphosphatidylcholine	-1.21(0.17)	-1.2(0.17)	-1.24(0.16)	-1.18(0.18)	0.163	0.0132	0.00168	0.00577	0.00944715	1
LPC(P-18:0)	Lysoalkenylphosphatidylcholine	-0.25(0.13)	-0.25(0.13)	-0.26(0.13)	-0.25(0.15)	0.417	0.233	0.75	0.424	0.458148	1
LPC(P-20:0)	Lysoalkenylphosphatidylcholine	-1.38(0.14)	-1.37(0.14)	-1.39(0.15)	-1.37(0.14)	0.857	0.224	0.256	0.424	0.458148	1
LPE(16:0) (b)	Lysophosphatidylethanolamine	1.76(0.13)	1.77(0.13)	1.75(0.14)	1.76(0.14)	0.481	0.0348	0.248	0.105	0.130709	1
LPE(17:0) (a)	Lysophosphatidylethanolamine	-0.01(0.14)	-0.02(0.14)	-0.02(0.14)	0.03(0.13)	3.87e-06	0.837	0.000101	9.52e-06	2.45e-05	0.00459816
LPE(18:0) (a)	Lysophosphatidylethanolamine	1.04(0.13)	1.04(0.12)	1.02(0.13)	1.05(0.13)	0.593	0.00739	0.00894	0.0134	0.020289	1
LPE(18:0) (b)	Lysophosphatidylethanolamine	2.03(0.12)	2.04(0.12)	2.01(0.12)	2.04(0.12)	0.552	0.00766	0.00799	0.0128	0.0194415	1
LPE(18:1) (b)	Lysophosphatidylethanolamine	1.55(0.16)	1.55(0.16)	1.55(0.17)	1.54(0.16)	0.464	0.888	0.635	0.764	0.783465	1
LPE(18:2) (b)	Lysophosphatidylethanolamine	0.9(0.17)	0.9(0.16)	0.89(0.17)	0.93(0.18)	0.0329	0.632	0.0351	0.0613	0.0785355	1
LPE(P-16:0)	Lysoalkenylphosphatidylethanolamine	1.61(0.13)	1.61(0.13)	1.61(0.14)	1.6(0.13)	0.395	0.971	0.476	0.676	0.699161	1
LPE(P-18:0)	Lysoalkenylphosphatidylethanolamine	1.48(0.13)	1.5(0.13)	1.47(0.13)	1.46(0.12)	0.000762	0.00241	0.813	0.000252	0.000522386	0.121716
LPE(P-18:1)	Lysoalkenylphosphatidylethanolamine	0.74(0.15)	0.74(0.15)	0.74(0.16)	0.74(0.15)	0.552	0.696	0.873	0.811	0.826399	1
LPE(P-20:0)	Lysoalkenylphosphatidylethanolamine	0.4(0.14)	0.4(0.14)	0.39(0.15)	0.38(0.11)	0.0125	0.368	0.202	0.0421	0.0558635	1
LPI(18:1) (b)	Lysophosphatidylinositol	-0.13(0.21)	-0.13(0.2)	-0.12(0.23)	-0.16(0.23)	0.0478	0.62	0.0459	0.0859	0.108612	1
LPI(18:2) (a)	Lysophosphatidylinositol	0(0.18)	-0.01(0.18)	0.02(0.18)	0.03(0.18)	0.00948	0.0705	0.538	0.0164	0.02415	1
LPI(18:2) (b)	Lysophosphatidylinositol	-0.32(0.17)	-0.32(0.17)	-0.33(0.18)	-0.31(0.18)	0.205	0.788	0.215	0.376	0.41463	1
LPI(20:4) (a)	Lysophosphatidylinositol	1.05(0.19)	1.04(0.19)	1.03(0.18)	1.07(0.19)	0.0889	0.595	0.0715	0.148	0.18006	1
LPI(20:4) (b)	Lysophosphatidylinositol	0.44(0.18)	0.43(0.18)	0.44(0.17)	0.47(0.17)	0.014	0.794	0.0775	0.0462	0.0604732	1
PC(28:0)	Phosphatidylcholine	0.71(0.2)	0.68(0.2)	0.74(0.18)	0.79(0.2)	2.73e-12	4.09e-05	0.0198	1.21e-12	9.13e-12	5.84e-10
PC(14:0_16:0)	Phosphatidylcholine	2.46(0.12)	2.44(0.11)	2.47(0.11)	2.5(0.12)	1.7e-10	0.000591	0.0175	2.16e-10	1.21e-09	1.04e-07
PC(16:0_16:0)	Phosphatidylcholine	3.74(0.08)	3.74(0.07)	3.74(0.08)	3.72(0.08)	0.0152	0.759	0.0275	0.0347	0.0469471	1
PC(32:1)	Phosphatidylcholine	2.8(0.1)	2.79(0.1)	2.83(0.1)	2.8(0.11)	0.151	7.69e-08	0.00116	5.25e-07	1.71e-06	0.000253575
PC(32:2)	Phosphatidylcholine	1.63(0.11)	1.62(0.11)	1.63(0.11)	1.66(0.12)	1.55e-06	0.203	0.00446	9.57e-06	2.45e-05	0.00462231
PC(33:0) (a)	Phosphatidylcholine	1.45(0.15)	1.44(0.15)	1.44(0.13)	1.51(0.16)	3.7e-07	0.496	3.35e-06	3.76e-07	1.26e-06	0.000181608
PC(33:1)	Phosphatidylcholine	1.7(0.1)	1.7(0.1)	1.68(0.09)	1.71(0.11)	0.332	0.0157	0.00598	0.0153	0.0228789	1
PC(33:2)	Phosphatidylcholine	1.29(0.13)	1.29(0.13)	1.25(0.12)	1.32(0.14)	0.000643	0.000843	5.18e-08	3.61e-07	1.22e-06	0.000174363
PC(16:0_18:0)	Phosphatidylcholine	2.44(0.08)	2.45(0.08)	2.43(0.08)	2.44(0.09)	0.0482	0.00615	0.518	0.00931	0.0144589	1
PC(16:0_18:1)	Phosphatidylcholine	3.4(0.08)	3.4(0.08)	3.42(0.08)	3.39(0.09)	0.388	0.000132	0.000139	0.000128	0.000273558	0.061824
PC(16:0_18:2)	Phosphatidylcholine	3.65(0.08)	3.65(0.08)	3.65(0.08)	3.64(0.09)	0.0428	0.884	0.0803	0.104	0.129798	1
PC(16:1_18:2)	Phosphatidylcholine	1.78(0.14)	1.78(0.13)	1.81(0.14)	1.75(0.15)	0.0135	0.002	6.99e-06	3.85e-05	8.98e-05	0.0185955
PC(16:0_18:3) (a)	Phosphatidylcholine	1.65(0.11)	1.64(0.11)	1.65(0.11)	1.67(0.11)	0.00205	0.115	0.229	0.00595	0.00970895	1
PC(14:0_20:4)	Phosphatidylcholine	1.48(0.13)	1.48(0.13)	1.44(0.13)	1.54(0.13)	4.1e-09	0.00119	2.38e-13	4.99e-13	4.02e-12	2.41e-10
PC(34:5)	Phosphatidylcholine	-0.19(0.18)	-0.17(0.18)	-0.25(0.18)	-0.19(0.16)	0.156	2.63e-08	0.000629	1.87e-07	6.64e-07	9.03e-05
PC(15-MHDA_18:2)	Phosphatidylcholine	1.08(0.23)	1.08(0.23)	1.05(0.23)	1.12(0.23)	0.0449	0.0714	0.00207	0.00858	0.0135587	1
PC(17:0_18:2)	Phosphatidylcholine	1.4(0.14)	1.41(0.14)	1.35(0.14)	1.43(0.15)	0.0823	3.73e-08	4.33e-09	2.17e-09	1.09e-08	1.05e-06
PC(15:0_20:3)	Phosphatidylcholine	0.99(0.14)	0.98(0.14)	0.98(0.13)	1.04(0.15)	1.41e-06	0.572	1.39e-05	1.9e-06	5.5e-06	0.0009177
PC(15:0_20:4)	Phosphatidylcholine	1.4(0.13)	1.39(0.13)	1.33(0.12)	1.47(0.14)	9.02e-13	3.77e-10	1.29e-26	1.39e-25	4.48e-24	6.71e-23
PC(35:5)	Phosphatidylcholine	-0.4(0.2)	-0.37(0.21)	-0.49(0.16)	-0.42(0.18)	0.00159	5.58e-14	0.000256	2.12e-13	1.9e-12	1.02e-10
PC(36:0)	Phosphatidylcholine	0.68(0.11)	0.66(0.1)	0.68(0.12)	0.72(0.12)	6.62e-09	0.0238	0.00431	3.33e-08	1.34e-07	1.61e-05
PC(18:0_18:1)	Phosphatidylcholine	2.37(0.08)	2.37(0.08)	2.38(0.07)	2.36(0.09)	0.526	0.0702	0.047	0.106	0.131614	1
PC(36:2) (a)	Phosphatidylcholine	2.47(0.11)	2.46(0.11)	2.51(0.11)	2.44(0.12)	0.0326	4.18e-07	5.66e-09	8.4e-09	3.94e-08	4.06e-06
PC(18:0_18:2)	Phosphatidylcholine	2.98(0.1)	2.99(0.09)	2.98(0.09)	2.98(0.11)	0.453	0.151	0.569	0.326	0.365332	1
PC(36:3) (a)	Phosphatidylcholine	2.94(0.11)	2.95(0.11)	2.97(0.11)	2.91(0.12)	6.2e-05	0.0134	1.78e-07	7.18e-07	2.24e-06	0.000346794
PC(16:0_20:3) (a)	Phosphatidylcholine	3.34(0.1)	3.33(0.1)	3.38(0.11)	3.35(0.09)	0.0119	8.82e-09	0.00701	3.34e-08	1.34e-07	1.61e-05
PC(16:0_20:3) (b)	Phosphatidylcholine	1.59(0.1)	1.57(0.1)	1.62(0.1)	1.62(0.1)	8.24e-12	6.1e-11	0.863	3.12e-16	4.19e-15	1.51e-13
PC(18:2_18:2)	Phosphatidylcholine	2.66(0.15)	2.67(0.14)	2.65(0.15)	2.63(0.15)	4.57e-05	0.0268	0.138	0.00011	0.000237188	0.05313
PC(36:4) (b)	Phosphatidylcholine	3.78(0.08)	3.77(0.08)	3.76(0.08)	3.8(0.08)	0.000238	0.0713	9.97e-06	2.73e-05	6.59e-05	0.0131859
PC(16:1_20:4)	Phosphatidylcholine	1.85(0.11)	1.84(0.11)	1.85(0.12)	1.86(0.12)	0.0501	0.715	0.201	0.146	0.178076	1
PC(16:0_20:5)	Phosphatidylcholine	1.95(0.16)	1.96(0.18)	1.91(0.13)	1.94(0.13)	0.0552	0.000194	0.132	0.000552	0.00107942	0.266616
PC(36:6) (a)	Phosphatidylcholine	0.09(0.17)	0.11(0.18)	0.04(0.15)	0.06(0.14)	9.48e-05	5.97e-08	0.194	1.23e-08	5.4e-08	5.94e-06
PC(36:6) (b)	Phosphatidylcholine	0.55(0.13)	0.55(0.13)	0.51(0.11)	0.57(0.12)	0.0169	0.00027	1.08e-06	5.15e-06	1.4e-05	0.00248745
PC(15-MHDA_20:4)	Phosphatidylcholine	1.26(0.17)	1.24(0.16)	1.23(0.15)	1.36(0.18)	8.89e-19	0.355	2.97e-15	9.58e-20	1.71e-18	4.63e-17
PC(17:0_20:4)	Phosphatidylcholine	1.6(0.12)	1.6(0.11)	1.54(0.11)	1.67(0.12)	1.28e-12	1.17e-11	2.37e-28	3.08e-27	1.24e-25	1.49e-24
PC(15:0_22:6)	Phosphatidylcholine	0.32(0.14)	0.33(0.14)	0.27(0.12)	0.33(0.14)	0.69	1.06e-07	3.13e-06	1.7e-07	6.08e-07	8.21e-05
PC(38:2)	Phosphatidylcholine	1.34(0.08)	1.34(0.08)	1.34(0.08)	1.33(0.09)	0.0761	0.752	0.242	0.206	0.2415	1
PC(18:0_20:3)	Phosphatidylcholine	2.49(0.11)	2.48(0.11)	2.51(0.1)	2.5(0.11)	0.00145	0.000229	0.656	6.89e-05	0.000154068	0.0332787
PC(18:1_20:3)	Phosphatidylcholine	2.48(0.11)	2.47(0.1)	2.52(0.11)	2.46(0.1)	0.575	1.46e-09	7.05e-08	1.42e-09	7.3e-09	6.86e-07
PC(38:4) (b)	Phosphatidylcholine	1.93(0.1)	1.91(0.1)	1.94(0.09)	2(0.1)	1.23e-27	0.00112	3.01e-10	1.4e-26	5.2e-25	6.76e-24
PC(18:0_20:4)	Phosphatidylcholine	3.14(0.09)	3.14(0.08)	3.11(0.08)	3.18(0.08)	3.74e-08	3.3e-05	9.39e-15	6.02e-14	6.32e-13	2.91e-11
PC(38:5) (a)	Phosphatidylcholine	3.03(0.09)	3.03(0.09)	3.03(0.1)	3.04(0.1)	0.624	0.642	0.439	0.741	0.763119	1
PC(38:5) (b)	Phosphatidylcholine	2.11(0.12)	2.08(0.11)	2.1(0.1)	2.19(0.11)	8.38e-39	0.00274	7.49e-17	1.29e-37	1.04e-35	6.23e-35
PC(38:6) (a)	Phosphatidylcholine	2.98(0.12)	2.99(0.12)	2.94(0.12)	2.99(0.11)	0.784	8.37e-08	4.26e-06	1.64e-07	5.91e-07	7.92e-05
PC(16:0_22:6)	Phosphatidylcholine	2.75(0.1)	2.76(0.1)	2.74(0.1)	2.73(0.11)	0.000131	0.0163	0.26	0.000207	0.000436598	0.099981
PC(18:2_20:5)	Phosphatidylcholine	1.16(0.22)	1.21(0.22)	1.08(0.2)	1.06(0.21)	3.61e-18	3.26e-13	0.269	5.3e-23	1.22e-21	2.56e-20
PC(16:1_22:6)	Phosphatidylcholine	1.19(0.18)	1.18(0.19)	1.16(0.16)	1.22(0.15)	0.00383	0.129	0.000372	0.00118	0.00218368	0.56994
PC(38:7) (c)	Phosphatidylcholine	0.34(0.11)	0.32(0.11)	0.33(0.1)	0.39(0.11)	4.62e-15	0.166	1.63e-07	3.99e-14	4.38e-13	1.93e-11
PC(39:5) (a)	Phosphatidylcholine	-0.31(0.13)	-0.3(0.14)	-0.35(0.12)	-0.32(0.13)	0.114	4.3e-07	0.00411	2.61e-06	7.42e-06	0.00126063
PC(39:5) (b)	Phosphatidylcholine	0.41(0.11)	0.43(0.11)	0.36(0.1)	0.42(0.11)	0.289	2.01e-13	2.18e-07	1.44e-12	1.07e-11	6.96e-10
PC(15-MHDA_22:6)	Phosphatidylcholine	0.49(0.13)	0.49(0.13)	0.47(0.12)	0.51(0.13)	0.037	0.0545	0.00119	0.00516	0.00856454	1
PC(17:0_22:6)	Phosphatidylcholine	0.47(0.13)	0.48(0.13)	0.42(0.11)	0.49(0.13)	0.785	1.12e-08	1.03e-06	2.05e-08	8.54e-08	9.9e-06
PC(40:4) (a)	Phosphatidylcholine	1.44(0.11)	1.43(0.11)	1.42(0.1)	1.49(0.12)	5.88e-12	0.475	8.83e-10	2.97e-12	2.17e-11	1.43e-09
PC(40:4) (b)	Phosphatidylcholine	0.76(0.09)	0.76(0.09)	0.75(0.1)	0.8(0.09)	1.26e-08	0.25	3.51e-08	3.57e-09	1.72e-08	1.72e-06
PC(40:5) (a)	Phosphatidylcholine	1.73(0.09)	1.74(0.09)	1.71(0.08)	1.72(0.09)	0.0365	0.00221	0.414	0.00348	0.00591845	1
PC(18:0_22:5) (n6)	Phosphatidylcholine	1.12(0.14)	1.08(0.12)	1.12(0.12)	1.24(0.15)	1.4e-49	0.000496	1.91e-21	2.42e-48	1.17e-45	1.17e-45
PC(18:0_22:6)	Phosphatidylcholine	1.98(0.12)	1.99(0.11)	1.96(0.11)	1.98(0.12)	0.098	0.000563	0.137	0.00181	0.00324993	0.87423
PC(40:7) (a)	Phosphatidylcholine	2.27(0.14)	2.26(0.14)	2.26(0.15)	2.34(0.13)	9.77e-14	0.989	1.88e-09	1.85e-13	1.7e-12	8.94e-11
PC(40:8)	Phosphatidylcholine	2.35(0.11)	2.35(0.11)	2.3(0.11)	2.38(0.1)	0.00774	1.52e-08	1.77e-11	2.82e-11	1.77e-10	1.36e-08
LPC(O-16:0)	Lysoalkylphosphatidylcholine	0.94(0.18)	0.94(0.18)	0.94(0.17)	0.95(0.19)	0.705	0.76	0.58	0.857	0.86778	1
LPC(O-18:0)	Lysoalkylphosphatidylcholine	0.4(0.16)	0.4(0.16)	0.4(0.15)	0.41(0.17)	0.668	0.834	0.606	0.867	0.876069	1
LPC(O-18:1)	Lysoalkylphosphatidylcholine	0.62(0.2)	0.62(0.2)	0.62(0.19)	0.64(0.2)	0.274	0.838	0.476	0.549	0.576247	1
LPC(O-20:0)	Lysoalkylphosphatidylcholine	-0.37(0.13)	-0.37(0.13)	-0.37(0.12)	-0.37(0.13)	0.902	0.953	0.883	0.988	0.99005	1
LPC(O-20:1)	Lysoalkylphosphatidylcholine	-0.7(0.17)	-0.71(0.17)	-0.69(0.16)	-0.71(0.17)	0.6	0.159	0.117	0.251	0.28865	1
LPC(O-22:0)	Lysoalkylphosphatidylcholine	-0.14(0.11)	-0.13(0.11)	-0.15(0.1)	-0.13(0.11)	0.599	0.11	0.0842	0.18	0.215198	1
LPC(O-22:1)	Lysoalkylphosphatidylcholine	-0.54(0.13)	-0.55(0.13)	-0.53(0.12)	-0.53(0.13)	0.13	0.0313	0.59	0.058	0.0755094	1
LPC(O-24:0)	Lysoalkylphosphatidylcholine	0.33(0.1)	0.34(0.1)	0.31(0.1)	0.34(0.12)	0.706	0.0111	0.0175	0.0238	0.03381	1
LPC(O-24:1)	Lysoalkylphosphatidylcholine	0.06(0.1)	0.06(0.1)	0.06(0.1)	0.05(0.1)	0.768	0.631	0.529	0.815	0.828726	1
LPC(O-24:2)	Lysoalkylphosphatidylcholine	-0.41(0.13)	-0.41(0.12)	-0.44(0.13)	-0.39(0.14)	0.0589	0.000299	8.24e-06	2.75e-05	6.61e-05	0.0132825
PC(O-16:0/16:0)	Alkylphosphatidylcholine	2.66(0.1)	2.65(0.1)	2.67(0.1)	2.66(0.09)	0.34	0.00221	0.0833	0.00899	0.0141293	1
PC(O-32:1)	Alkylphosphatidylcholine	1.55(0.11)	1.54(0.1)	1.59(0.1)	1.54(0.11)	0.969	1.18e-08	2.69e-06	3.12e-08	1.28e-07	1.51e-05
PC(O-32:2)	Alkylphosphatidylcholine	0.25(0.12)	0.25(0.12)	0.26(0.11)	0.22(0.12)	0.000242	0.346	0.0002	0.00021	0.000441	0.10143
PC(O-34:1)	Alkylphosphatidylcholine	2.5(0.1)	2.49(0.1)	2.53(0.1)	2.51(0.1)	0.0281	1.54e-05	0.0766	4.3e-05	9.99e-05	0.020769
PC(O-34:2)	Alkylphosphatidylcholine	1.79(0.1)	1.79(0.09)	1.8(0.1)	1.8(0.11)	0.1	0.305	0.625	0.209	0.244424	1
PC(O-34:4)	Alkylphosphatidylcholine	0.81(0.18)	0.83(0.18)	0.81(0.15)	0.74(0.17)	2.02e-09	0.151	0.000231	1.54e-08	6.47e-08	7.44e-06
PC(O-35:4)	Alkylphosphatidylcholine	0.47(0.15)	0.48(0.16)	0.43(0.13)	0.47(0.13)	0.207	5.54e-06	0.00688	3.23e-05	7.69e-05	0.0156009
PC(O-36:0)	Alkylphosphatidylcholine	0.81(0.12)	0.8(0.12)	0.82(0.12)	0.81(0.12)	0.616	0.0694	0.281	0.192	0.227853	1
PC(O-18:0/18:1)	Alkylphosphatidylcholine	0.89(0.09)	0.88(0.09)	0.92(0.08)	0.89(0.1)	0.225	1.87e-07	0.00099	1.26e-06	3.76e-06	0.00060858
PC(O-18:1/18:1)	Alkylphosphatidylcholine	1.01(0.11)	1(0.11)	1.04(0.11)	1(0.12)	0.962	0.000112	0.00142	0.00035	0.000701452	0.16905
PC(O-18:0/18:2)	Alkylphosphatidylcholine	0.71(0.11)	0.71(0.1)	0.73(0.11)	0.7(0.12)	0.842	0.0013	0.00537	0.00347	0.00591845	1
PC(O-18:1/18:2)	Alkylphosphatidylcholine	1.19(0.12)	1.18(0.11)	1.22(0.12)	1.18(0.13)	0.403	0.000793	0.000658	0.00088	0.00166682	0.42504
PC(O-16:0/20:3)	Alkylphosphatidylcholine	1.14(0.15)	1.12(0.15)	1.19(0.14)	1.13(0.16)	0.762	7.68e-09	7.38e-06	3.1e-08	1.28e-07	1.5e-05
PC(O-16:0/20:4)	Alkylphosphatidylcholine	2.78(0.1)	2.78(0.1)	2.78(0.1)	2.8(0.09)	0.0579	0.517	0.04	0.0873	0.110094	1
PC(O-36:5)	Alkylphosphatidylcholine	1.34(0.2)	1.38(0.19)	1.33(0.16)	1.21(0.2)	2.96e-26	0.00112	1.45e-09	3.12e-25	9.42e-24	1.51e-22
PC(O-18:0/20:4)	Alkylphosphatidylcholine	1.73(0.11)	1.73(0.11)	1.73(0.11)	1.74(0.1)	0.116	0.787	0.138	0.233	0.270526	1
PC(O-38:5)	Alkylphosphatidylcholine	2.39(0.11)	2.39(0.11)	2.39(0.11)	2.41(0.11)	0.00753	0.845	0.0463	0.0253	0.0357307	1
PC(O-16:0/22:6)	Alkylphosphatidylcholine	1.9(0.13)	1.91(0.13)	1.89(0.12)	1.86(0.14)	1.23e-06	0.0413	0.024	5.18e-06	1.4e-05	0.00250194
PC(O-40:5)	Alkylphosphatidylcholine	0.94(0.11)	0.93(0.11)	0.96(0.12)	0.95(0.12)	0.174	0.0104	0.318	0.0278	0.038364	1
PC(O-18:0/22:6)	Alkylphosphatidylcholine	1.13(0.11)	1.15(0.11)	1.13(0.1)	1.1(0.13)	1.63e-06	0.034	0.0318	6.21e-06	1.63e-05	0.00299943
PC(O-40:7) (a)	Alkylphosphatidylcholine	1.26(0.13)	1.26(0.13)	1.26(0.13)	1.24(0.15)	0.0121	0.912	0.0347	0.0328	0.0445011	1
PC(P-16:0/14:0)	Alkenylphosphatidylcholine	0.98(0.13)	0.95(0.12)	1.02(0.12)	1.05(0.12)	2.11e-20	4.03e-12	0.0599	4.15e-24	1.05e-22	2e-21
PC(P-16:0/16:0)	Alkenylphosphatidylcholine	2.48(0.1)	2.48(0.1)	2.51(0.1)	2.49(0.1)	0.206	1.44e-05	0.0113	7.96e-05	0.000174758	0.0384468
PC(P-16:0/16:1)	Alkenylphosphatidylcholine	1.33(0.11)	1.31(0.1)	1.37(0.1)	1.34(0.11)	1.65e-05	1.21e-12	0.0173	3.46e-13	2.93e-12	1.67e-10
PC(P-16:0/18:0)	Alkenylphosphatidylcholine	0.88(0.13)	0.88(0.13)	0.9(0.13)	0.88(0.15)	0.894	0.0474	0.131	0.132	0.161817	1
PC(P-16:0/18:1)	Alkenylphosphatidylcholine	1.88(0.1)	1.87(0.1)	1.91(0.1)	1.9(0.11)	0.00222	8.02e-07	0.114	8.16e-07	2.49e-06	0.000394128
PC(P-16:0/18:2)	Alkenylphosphatidylcholine	1.55(0.1)	1.54(0.1)	1.56(0.1)	1.57(0.11)	3.89e-05	0.0142	0.186	6.81e-05	0.000153702	0.0328923
PC(P-16:0/18:3)	Alkenylphosphatidylcholine	0.64(0.1)	0.63(0.1)	0.65(0.1)	0.66(0.11)	0.00176	0.0384	0.405	0.00297	0.00510502	1
PC(P-15:0/20:4) (b)	Alkenylphosphatidylcholine	-0.18(0.19)	-0.2(0.19)	-0.17(0.19)	-0.11(0.18)	6.82e-09	0.0255	0.00408	3.5e-08	1.4e-07	1.69e-05
PC(P-18:1/18:1)	Alkenylphosphatidylcholine	0.73(0.13)	0.72(0.13)	0.75(0.13)	0.73(0.13)	0.356	0.00264	0.0867	0.0106	0.0162019	1
PC(P-18:0/18:2)	Alkenylphosphatidylcholine	0.62(0.16)	0.61(0.16)	0.65(0.16)	0.63(0.15)	0.0605	0.00209	0.316	0.00441	0.00747379	1
PC(P-36:3)	Alkenylphosphatidylcholine	1.65(0.12)	1.63(0.12)	1.69(0.12)	1.67(0.12)	2.21e-05	5.87e-10	0.0953	9.25e-11	5.52e-10	4.47e-08
PC(P-16:0/20:4)	Alkenylphosphatidylcholine	2.67(0.12)	2.66(0.11)	2.68(0.12)	2.71(0.11)	1.43e-08	0.0269	0.00532	7.12e-08	2.67e-07	3.44e-05
PC(P-16:0/20:5)	Alkenylphosphatidylcholine	0.7(0.19)	0.72(0.2)	0.69(0.16)	0.66(0.18)	2.7e-05	0.0864	0.0465	0.000114	0.00024472	0.055062
PC(P-17:0/20:4) (a)	Alkenylphosphatidylcholine	0.7(0.2)	0.65(0.19)	0.73(0.16)	0.84(0.18)	2.28e-36	1.62e-08	5.08e-09	1.73e-36	1.19e-34	8.36e-34
PC(P-17:0/20:4) (b)	Alkenylphosphatidylcholine	0.66(0.14)	0.66(0.14)	0.62(0.12)	0.7(0.14)	1.36e-05	0.000285	1.35e-10	9.69e-10	5.2e-09	4.68e-07
PC(P-18:0/20:4)	Alkenylphosphatidylcholine	1.6(0.13)	1.59(0.13)	1.59(0.12)	1.62(0.13)	0.00404	0.971	0.0191	0.0122	0.0185886	1
PC(P-38:5) (a)	Alkenylphosphatidylcholine	1.81(0.1)	1.8(0.11)	1.81(0.1)	1.82(0.1)	0.0567	0.527	0.308	0.16	0.192718	1
PC(P-16:0/22:6)	Alkenylphosphatidylcholine	1.7(0.13)	1.7(0.13)	1.72(0.13)	1.69(0.15)	0.506	0.13	0.077	0.182	0.217052	1
PC(P-20:0/20:4)	Alkenylphosphatidylcholine	0.14(0.13)	0.13(0.13)	0.14(0.13)	0.17(0.13)	0.000103	0.31	0.0211	0.000527	0.00103894	0.254541
PC(P-40:5)	Alkenylphosphatidylcholine	0.79(0.11)	0.79(0.11)	0.81(0.11)	0.79(0.11)	0.392	0.0504	0.0224	0.0585	0.0759556	1
PC(P-18:0/22:6)	Alkenylphosphatidylcholine	0.84(0.13)	0.85(0.13)	0.84(0.13)	0.83(0.15)	0.0135	0.184	0.364	0.0354	0.0477603	1
PC(P-40:7)	Alkenylphosphatidylcholine	0.6(0.12)	0.6(0.12)	0.61(0.12)	0.6(0.13)	0.554	0.499	0.304	0.589	0.614443	1
PE(32:0)	Phosphatidylethanolamine	2.15(0.15)	2.15(0.15)	2.16(0.15)	2.16(0.14)	0.176	0.533	0.561	0.381	0.419187	1
PE(16:0_16:1)	Phosphatidylethanolamine	1.65(0.11)	1.64(0.11)	1.69(0.1)	1.66(0.11)	0.0865	1.92e-09	0.000388	1.42e-08	6.02e-08	6.86e-06
PE(16:0_18:1)	Phosphatidylethanolamine	2.84(0.08)	2.84(0.08)	2.86(0.08)	2.83(0.08)	0.209	0.00204	0.00043	0.00107	0.00200314	0.51681
PE(16:0_18:2)	Phosphatidylethanolamine	2.87(0.1)	2.87(0.1)	2.89(0.11)	2.85(0.11)	0.0371	0.00368	5.41e-05	0.000256	0.00052841	0.123648
PE(16:1_18:2)	Phosphatidylethanolamine	1.47(0.16)	1.46(0.15)	1.54(0.15)	1.43(0.16)	0.0208	4.82e-11	6.39e-13	1.87e-13	1.7e-12	9.03e-11
PE(16:0_18:3) (b)	Phosphatidylethanolamine	1.13(0.12)	1.1(0.11)	1.14(0.12)	1.2(0.13)	1.39e-21	0.000368	9.17e-07	7.73e-21	1.56e-19	3.73e-18
PE(35:1) (b)	Phosphatidylethanolamine	1.11(0.1)	1.1(0.1)	1.09(0.09)	1.13(0.11)	0.00271	0.0529	6.81e-05	0.000279	0.000571004	0.134757
PE(17:0_18:2)	Phosphatidylethanolamine	1.22(0.13)	1.22(0.13)	1.2(0.12)	1.24(0.14)	0.136	0.0199	0.00197	0.00731	0.0118085	1
PE(36:0)	Phosphatidylethanolamine	0.73(0.13)	0.73(0.12)	0.69(0.14)	0.76(0.14)	0.00116	0.000599	7.02e-08	4.85e-07	1.59e-06	0.000234255
PE(18:0_18:1)	Phosphatidylethanolamine	2.63(0.09)	2.63(0.09)	2.65(0.09)	2.63(0.09)	0.761	0.0047	0.0391	0.0171	0.0249526	1
PE(18:0_18:2)	Phosphatidylethanolamine	3.09(0.11)	3.09(0.1)	3.1(0.11)	3.09(0.12)	0.756	0.577	0.481	0.771	0.788968	1
PE(18:1_18:2)	Phosphatidylethanolamine	2.75(0.13)	2.75(0.13)	2.8(0.13)	2.71(0.14)	0.000122	4.16e-06	1.05e-11	8.23e-11	4.97e-10	3.98e-08
PE(16:0_20:3)	Phosphatidylethanolamine	2.67(0.12)	2.66(0.12)	2.73(0.12)	2.68(0.11)	0.00398	7.21e-13	0.000329	3.33e-12	2.4e-11	1.61e-09
PE(16:0_20:4)	Phosphatidylethanolamine	3.25(0.1)	3.25(0.1)	3.23(0.1)	3.26(0.09)	0.147	0.0886	0.0107	0.038	0.0508421	1
PE(16:1_20:4)	Phosphatidylethanolamine	1.61(0.14)	1.6(0.14)	1.63(0.13)	1.62(0.15)	0.0152	0.000424	0.354	0.000534	0.00104846	0.257922
PE(16:0_20:5)	Phosphatidylethanolamine	1.26(0.2)	1.29(0.2)	1.22(0.16)	1.18(0.18)	5.28e-13	4.8e-06	0.0331	7.99e-14	8.04e-13	3.86e-11
PE(37:4) (b)	Phosphatidylethanolamine	1.75(0.12)	1.75(0.11)	1.7(0.1)	1.81(0.11)	1.07e-10	3.38e-09	5.37e-23	6e-22	1.26e-20	2.9e-19
PE(18:0_20:3) (a)	Phosphatidylethanolamine	3.02(0.11)	3(0.11)	3.05(0.11)	3.04(0.11)	7.46e-05	4.97e-08	0.201	8.99e-09	4.14e-08	4.34e-06
PE(38:3) (b)	Phosphatidylethanolamine	1.43(0.13)	1.4(0.13)	1.49(0.12)	1.46(0.14)	5.32e-07	2.12e-15	0.0122	1.64e-16	2.26e-15	7.92e-14
PE(18:0_20:4)	Phosphatidylethanolamine	3.62(0.08)	3.62(0.08)	3.6(0.08)	3.65(0.08)	6.29e-05	0.000544	1.87e-09	1.33e-08	5.68e-08	6.42e-06
PE(38:5) (a)	Phosphatidylethanolamine	2.98(0.1)	2.98(0.1)	2.99(0.09)	2.99(0.09)	0.179	0.184	0.999	0.236	0.272699	1
PE(38:5) (b)	Phosphatidylethanolamine	2.26(0.12)	2.22(0.11)	2.27(0.11)	2.36(0.12)	6.97e-48	3.2e-07	1.24e-15	4.61e-47	1.11e-44	2.23e-44
PE(16:0_22:6)	Phosphatidylethanolamine	2.83(0.11)	2.83(0.1)	2.82(0.11)	2.82(0.11)	0.116	0.0427	0.699	0.0683	0.0868129	1
PE(17:0_22:6)	Phosphatidylethanolamine	1.15(0.16)	1.16(0.16)	1.09(0.15)	1.18(0.16)	0.25	4.92e-09	1.25e-08	1.3e-09	6.75e-09	6.28e-07
PE(18:0_22:4)	Phosphatidylethanolamine	2.13(0.12)	2.11(0.11)	2.12(0.11)	2.19(0.12)	3.9e-18	0.535	6.1e-11	1.42e-17	2.21e-16	6.86e-15
PE(18:0_22:5) (n3)	Phosphatidylethanolamine	1.96(0.11)	1.98(0.12)	1.95(0.11)	1.93(0.11)	4.04e-07	0.00811	0.0525	9.09e-07	2.74e-06	0.000439047
PE(18:0_22:5) (n6)	Phosphatidylethanolamine	2.25(0.17)	2.21(0.15)	2.25(0.14)	2.39(0.18)	2.7e-46	0.000121	1.73e-18	4.48e-45	7.21e-43	2.16e-42
PE(18:0_22:6)	Phosphatidylethanolamine	2.99(0.13)	3(0.13)	2.96(0.13)	2.98(0.14)	0.322	0.00115	0.063	0.00493	0.00829683	1
PE(40:7) (a)	Phosphatidylethanolamine	3.12(0.14)	3.13(0.14)	3.12(0.13)	3.09(0.13)	0.000262	0.681	0.00913	0.00114	0.00211777	0.55062
PE(40:7) (b)	Phosphatidylethanolamine	1.95(0.19)	1.93(0.2)	1.98(0.17)	1.98(0.19)	0.000782	0.00293	0.78	0.000295	0.000601203	0.142485
PE(O-34:1)	Alkylphosphatidylethanolamine	1.66(0.09)	1.65(0.09)	1.69(0.1)	1.66(0.09)	0.204	1.89e-07	0.00117	1.27e-06	3.76e-06	0.00061341
PE(O-16:0/18:2)	Alkylphosphatidylethanolamine	0.81(0.14)	0.81(0.13)	0.81(0.13)	0.83(0.15)	0.0553	0.708	0.216	0.159	0.191993	1
PE(O-18:1/18:2)	Alkylphosphatidylethanolamine	0.41(0.16)	0.41(0.16)	0.45(0.15)	0.41(0.16)	0.672	0.00122	0.0214	0.00501	0.00840219	1
PE(O-16:0/20:4)	Alkylphosphatidylethanolamine	1.75(0.13)	1.76(0.13)	1.75(0.12)	1.74(0.12)	0.183	0.314	0.801	0.32	0.359442	1
PE(O-36:5)	Alkylphosphatidylethanolamine	0.41(0.19)	0.44(0.19)	0.39(0.16)	0.3(0.17)	1.69e-21	0.000246	1.53e-06	8.11e-21	1.57e-19	3.92e-18
PE(O-16:0/22:4)	Alkylphosphatidylethanolamine	1.64(0.16)	1.61(0.16)	1.64(0.15)	1.71(0.16)	1.53e-14	0.0135	2.26e-05	1.22e-13	1.2e-12	5.89e-11
PE(O-18:0/20:4)	Alkylphosphatidylethanolamine	1.35(0.12)	1.35(0.12)	1.34(0.11)	1.35(0.11)	0.421	0.208	0.704	0.396	0.431756	1
PE(O-38:5) (a)	Alkylphosphatidylethanolamine	1.87(0.1)	1.88(0.1)	1.87(0.08)	1.85(0.1)	0.000215	0.0961	0.103	0.000771	0.00147775	0.372393
PE(O-16:0/22:6)	Alkylphosphatidylethanolamine	1.68(0.14)	1.7(0.14)	1.67(0.14)	1.66(0.15)	0.000484	0.0385	0.26	0.00101	0.00189817	0.48783
PE(O-40:5)	Alkylphosphatidylethanolamine	0.66(0.16)	0.66(0.16)	0.65(0.15)	0.67(0.2)	0.625	0.231	0.171	0.356	0.396194	1
PE(O-18:0/22:6)	Alkylphosphatidylethanolamine	1.2(0.17)	1.21(0.17)	1.18(0.16)	1.18(0.17)	0.0141	0.018	0.963	0.0092	0.0143806	1
PE(O-18:1/22:6)	Alkylphosphatidylethanolamine	0.79(0.15)	0.8(0.15)	0.79(0.15)	0.77(0.15)	0.00153	0.146	0.171	0.00511	0.00851079	1
PE(P-15:0/22:6) (b)	Alkenylphosphatidylethanolamine	1.04(0.19)	1.05(0.2)	1.03(0.19)	1.02(0.17)	0.121	0.216	0.811	0.202	0.237387	1
PE(P-16:0/18:1)	Alkenylphosphatidylethanolamine	3.28(0.09)	3.28(0.09)	3.31(0.09)	3.28(0.09)	0.999	1.58e-05	0.000422	5.12e-05	0.00011776	0.0247296
PE(P-16:0/18:2)	Alkenylphosphatidylethanolamine	2.6(0.1)	2.6(0.1)	2.62(0.1)	2.61(0.11)	0.0417	0.0136	0.707	0.0157	0.0233326	1
PE(P-16:0/18:3)	Alkenylphosphatidylethanolamine	0.95(0.13)	0.94(0.12)	0.96(0.13)	0.99(0.14)	1.49e-07	0.0358	0.0111	6.99e-07	2.21e-06	0.000337617
PE(P-16:0/20:3) (a)	Alkenylphosphatidylethanolamine	2.25(0.11)	2.23(0.11)	2.3(0.11)	2.25(0.11)	0.0629	2.83e-14	1.88e-06	2.7e-13	2.37e-12	1.3e-10
PE(P-16:0/20:3) (b)	Alkenylphosphatidylethanolamine	1.24(0.15)	1.22(0.14)	1.27(0.14)	1.27(0.16)	1.77e-05	0.000299	0.609	2.96e-06	8.26e-06	0.00142968
PE(P-16:0/20:4)	Alkenylphosphatidylethanolamine	3.83(0.09)	3.82(0.09)	3.84(0.09)	3.85(0.09)	0.00388	0.00744	0.887	0.00192	0.00343467	0.92736
PE(P-16:0/20:5)	Alkenylphosphatidylethanolamine	1.58(0.23)	1.63(0.23)	1.57(0.18)	1.45(0.22)	7.52e-25	0.00138	5.32e-09	7.6e-24	1.84e-22	3.67e-21
PE(P-16:0/22:4)	Alkenylphosphatidylethanolamine	3.23(0.1)	3.21(0.1)	3.23(0.1)	3.27(0.1)	4.73e-14	0.0179	2.68e-05	3.85e-13	3.21e-12	1.86e-10
PE(P-16:0/22:5) (n3)	Alkenylphosphatidylethanolamine	3.13(0.11)	3.15(0.11)	3.14(0.1)	3.08(0.11)	2.65e-14	0.404	3.94e-08	1.53e-13	1.45e-12	7.39e-11
PE(P-16:0/22:5) (n6)	Alkenylphosphatidylethanolamine	2.86(0.16)	2.81(0.14)	2.9(0.14)	2.97(0.17)	1.53e-41	1.45e-13	1.82e-07	1.35e-43	1.63e-41	6.52e-41
PE(P-16:0/22:6)	Alkenylphosphatidylethanolamine	3.56(0.1)	3.57(0.1)	3.57(0.09)	3.53(0.11)	1.56e-06	0.892	0.000168	5.7e-06	1.51e-05	0.0027531
PE(P-17:0/20:4) (a)	Alkenylphosphatidylethanolamine	1.97(0.17)	1.94(0.17)	1.97(0.12)	2.07(0.17)	1.7e-23	0.0119	9.06e-10	2.1e-22	4.61e-21	1.01e-19
PE(P-17:0/20:4) (b)	Alkenylphosphatidylethanolamine	2.19(0.11)	2.2(0.11)	2.14(0.1)	2.21(0.1)	0.0938	5.5e-10	1.63e-10	2.63e-11	1.69e-10	1.27e-08
PE(P-17:0/22:6) (a)	Alkenylphosphatidylethanolamine	1.91(0.18)	1.89(0.19)	1.91(0.14)	1.96(0.18)	1.53e-06	0.0959	0.0115	8.31e-06	2.16e-05	0.00401373
PE(P-18:0/18:1)	Alkenylphosphatidylethanolamine	2.54(0.09)	2.54(0.09)	2.56(0.09)	2.52(0.11)	0.000912	0.0454	1.78e-05	6.87e-05	0.000154068	0.0331821
PE(P-18:0/18:2)	Alkenylphosphatidylethanolamine	2.13(0.11)	2.13(0.1)	2.13(0.1)	2.14(0.12)	0.146	0.589	0.465	0.34	0.379261	1
PE(P-18:0/18:3)	Alkenylphosphatidylethanolamine	1.61(0.12)	1.6(0.12)	1.62(0.11)	1.63(0.12)	0.00127	0.00854	0.652	0.000897	0.00169239	0.433251
PE(P-18:0/20:3) (a)	Alkenylphosphatidylethanolamine	2.09(0.11)	2.09(0.11)	2.12(0.1)	2.09(0.12)	0.84	2.59e-05	0.00106	0.000102	0.000220924	0.049266
PE(P-18:0/20:4)	Alkenylphosphatidylethanolamine	3.67(0.09)	3.67(0.1)	3.65(0.09)	3.66(0.1)	0.3	0.00637	0.163	0.0223	0.0318666	1
PE(P-18:0/20:5)	Alkenylphosphatidylethanolamine	1.44(0.23)	1.5(0.23)	1.42(0.18)	1.3(0.22)	5.02e-29	6.58e-06	3e-08	1.55e-28	6.81e-27	7.49e-26
PE(P-18:0/22:4)	Alkenylphosphatidylethanolamine	2.53(0.12)	2.53(0.12)	2.52(0.11)	2.56(0.12)	0.00453	0.184	0.000771	0.00215	0.00377618	1
PE(P-18:0/22:5) (n3)	Alkenylphosphatidylethanolamine	2.48(0.14)	2.51(0.13)	2.47(0.11)	2.4(0.13)	1.63e-26	3.73e-05	6.64e-08	7.02e-26	2.42e-24	3.39e-23
PE(P-18:0/22:5) (n6)	Alkenylphosphatidylethanolamine	2.19(0.16)	2.15(0.15)	2.21(0.14)	2.28(0.18)	5.15e-25	3.78e-06	2.4e-06	7.64e-25	2.17e-23	3.69e-22
PE(P-18:0/22:6)	Alkenylphosphatidylethanolamine	3.25(0.11)	3.26(0.1)	3.24(0.09)	3.2(0.12)	2.52e-15	0.00854	1.73e-05	1.93e-14	2.27e-13	9.32e-12
PE(P-18:1/18:1) (a)	Alkenylphosphatidylethanolamine	2.32(0.11)	2.31(0.1)	2.36(0.1)	2.3(0.12)	0.278	2.37e-07	3.73e-07	9.76e-08	3.57e-07	4.71e-05
PE(P-18:1/18:1) (b)	Alkenylphosphatidylethanolamine	1.35(0.15)	1.32(0.15)	1.4(0.14)	1.39(0.16)	4.91e-09	2.16e-11	0.44	1.76e-14	2.13e-13	8.5e-12
PE(P-18:1/18:2) (a)	Alkenylphosphatidylethanolamine	1.83(0.11)	1.82(0.11)	1.85(0.11)	1.83(0.12)	0.742	0.00208	0.0245	0.00802	0.0128267	1
PE(P-18:1/18:3)	Alkenylphosphatidylethanolamine	0.84(0.15)	0.83(0.15)	0.84(0.15)	0.89(0.16)	7.16e-06	0.503	0.00209	3.85e-05	8.98e-05	0.0185955
PE(P-18:1/20:4) (a)	Alkenylphosphatidylethanolamine	3.08(0.09)	3.08(0.09)	3.08(0.09)	3.09(0.1)	0.0365	0.301	0.4	0.0963	0.120813	1
PE(P-18:1/22:4)	Alkenylphosphatidylethanolamine	2.43(0.09)	2.43(0.09)	2.43(0.08)	2.43(0.09)	0.821	0.973	0.878	0.975	0.979054	1
PE(P-18:1/22:5) (a)	Alkenylphosphatidylethanolamine	2.06(0.12)	2.07(0.12)	2.06(0.1)	2.02(0.12)	2.16e-07	0.577	0.00019	1.13e-06	3.39e-06	0.00054579
PE(P-18:1/22:5) (b)	Alkenylphosphatidylethanolamine	1.62(0.16)	1.58(0.15)	1.66(0.14)	1.72(0.16)	1.86e-28	4.58e-10	5.66e-05	6.31e-30	3.05e-28	3.05e-27
PE(P-18:1/22:6) (a)	Alkenylphosphatidylethanolamine	2.59(0.11)	2.6(0.1)	2.6(0.09)	2.56(0.12)	1.4e-07	0.623	0.000118	6.98e-07	2.21e-06	0.000337134
PE(P-19:0/20:4) (a)	Alkenylphosphatidylethanolamine	1.09(0.14)	1.1(0.15)	1.06(0.12)	1.1(0.14)	0.426	0.00106	0.00094	0.00128	0.00235072	0.61824
PE(P-19:0/20:4) (b)	Alkenylphosphatidylethanolamine	1.19(0.12)	1.2(0.13)	1.17(0.11)	1.19(0.12)	0.262	0.00551	0.172	0.019	0.0276416	1
PE(P-20:0/18:1)	Alkenylphosphatidylethanolamine	1.09(0.13)	1.09(0.13)	1.13(0.12)	1.07(0.13)	0.0691	0.000112	4.17e-06	1.14e-05	2.88e-05	0.0055062
PE(P-20:0/18:2)	Alkenylphosphatidylethanolamine	0.74(0.14)	0.73(0.13)	0.75(0.13)	0.78(0.15)	1.85e-05	0.118	0.0289	8.91e-05	0.00019473	0.0430353
PE(P-20:0/20:4)	Alkenylphosphatidylethanolamine	2.14(0.11)	2.13(0.11)	2.13(0.11)	2.15(0.1)	0.156	0.75	0.161	0.29	0.328803	1
PE(P-20:0/22:6)	Alkenylphosphatidylethanolamine	1.66(0.12)	1.68(0.12)	1.66(0.11)	1.63(0.13)	4.8e-08	0.0863	0.00254	3.09e-07	1.06e-06	0.000149247
PE(P-20:1/20:4)	Alkenylphosphatidylethanolamine	1.9(0.12)	1.9(0.12)	1.91(0.11)	1.89(0.11)	0.17	0.426	0.0796	0.2	0.23561	1
PE(P-20:1/22:6) (a)	Alkenylphosphatidylethanolamine	1.28(0.12)	1.29(0.12)	1.3(0.11)	1.23(0.14)	3.02e-10	0.425	1.05e-08	1.59e-10	9.03e-10	7.68e-08
PG(16:0/18:1)	Phosphatidylglycerol	2.69(0.12)	2.7(0.12)	2.69(0.12)	2.67(0.12)	0.00284	0.214	0.164	0.01	0.0153822	1
PG(18:1/18:1)	Phosphatidylglycerol	2.12(0.14)	2.12(0.13)	2.07(0.14)	2.13(0.15)	0.343	2.44e-06	4.15e-06	1.6e-06	4.68e-06	0.0007728
PI(16:0/16:0)	Phosphatidylinositol	1.55(0.13)	1.55(0.13)	1.56(0.13)	1.55(0.12)	0.741	0.366	0.316	0.568	0.593818	1
PI(16:0_16:1)	Phosphatidylinositol	0.94(0.13)	0.93(0.13)	0.98(0.12)	0.95(0.13)	0.0459	9.95e-06	0.0444	3.62e-05	8.53e-05	0.0174846
PI(34:0)	Phosphatidylinositol	1.27(0.15)	1.28(0.15)	1.26(0.15)	1.28(0.15)	0.763	0.132	0.141	0.255	0.29186	1
PI(34:1)	Phosphatidylinositol	2.16(0.1)	2.16(0.1)	2.18(0.11)	2.13(0.1)	0.0061	0.0298	7.19e-05	0.000348	0.00070035	0.168084
PI(17:0_18:1)	Phosphatidylinositol	0.55(0.14)	0.56(0.13)	0.53(0.14)	0.56(0.14)	0.509	0.017	0.0133	0.0262	0.036574	1
PI(17:0_18:2)	Phosphatidylinositol	0.87(0.1)	0.87(0.09)	0.85(0.1)	0.9(0.1)	8.93e-06	0.00281	2.22e-09	1.06e-08	4.74e-08	5.12e-06
PI(18:0_18:1)	Phosphatidylinositol	1.77(0.1)	1.77(0.1)	1.8(0.09)	1.75(0.1)	0.00421	0.000765	4.94e-07	3.09e-06	8.58e-06	0.00149247
PI(36:2)	Phosphatidylinositol	2.15(0.09)	2.15(0.09)	2.16(0.09)	2.15(0.09)	0.956	0.257	0.379	0.513	0.544434	1
PI(16:0_20:3) (a)	Phosphatidylinositol	2.6(0.12)	2.59(0.13)	2.64(0.12)	2.59(0.12)	0.888	3.04e-07	1.73e-05	7.63e-07	2.36e-06	0.000368529
PI(16:0_20:3) (b)	Phosphatidylinositol	1.33(0.17)	1.32(0.17)	1.39(0.15)	1.32(0.19)	0.885	6.32e-07	2.85e-05	1.61e-06	4.68e-06	0.00077763
PI(16:0_20:4)	Phosphatidylinositol	3.19(0.09)	3.2(0.09)	3.18(0.09)	3.19(0.09)	0.669	0.0816	0.281	0.219	0.254884	1
PI(37:4)	Phosphatidylinositol	1.53(0.11)	1.53(0.1)	1.48(0.09)	1.57(0.11)	1.57e-06	1.19e-10	2.02e-19	1.45e-18	2.42e-17	7e-16
PI(37:6)	Phosphatidylinositol	0.66(0.23)	0.68(0.23)	0.65(0.23)	0.62(0.23)	0.00229	0.159	0.191	0.00748	0.0120428	1
PI(18:0_20:2)	Phosphatidylinositol	1.15(0.15)	1.16(0.15)	1.18(0.15)	1.11(0.15)	2.32e-05	0.0969	2.04e-06	3.14e-06	8.67e-06	0.00151662
PI(18:0_20:3) (a)	Phosphatidylinositol	3.03(0.14)	3.02(0.14)	3.07(0.15)	3.04(0.15)	0.0647	1.26e-05	0.0369	5.15e-05	0.000117889	0.0248745
PI(38:3) (b)	Phosphatidylinositol	1.85(0.16)	1.83(0.15)	1.92(0.15)	1.83(0.18)	0.738	4.7e-11	1.62e-08	6.06e-11	3.75e-10	2.93e-08
PI(18:0_20:4)	Phosphatidylinositol	3.55(0.08)	3.55(0.08)	3.54(0.08)	3.55(0.09)	0.827	0.118	0.147	0.245	0.282422	1
PI(38:5) (a)	Phosphatidylinositol	2.52(0.1)	2.52(0.1)	2.53(0.09)	2.51(0.1)	0.318	0.0447	0.0147	0.0421	0.0558635	1
PI(38:6)	Phosphatidylinositol	2.17(0.13)	2.19(0.13)	2.15(0.12)	2.14(0.13)	5.53e-07	8.34e-05	0.405	7.25e-08	2.69e-07	3.5e-05
PI(18:0_22:4)	Phosphatidylinositol	1.54(0.12)	1.54(0.12)	1.55(0.11)	1.54(0.12)	0.786	0.228	0.445	0.484	0.516053	1
PI(18:0_22:5) (n3)	Phosphatidylinositol	1.42(0.14)	1.45(0.14)	1.4(0.12)	1.35(0.13)	3.89e-18	0.00018	5.48e-05	1.1e-17	1.77e-16	5.31e-15
PI(40:5) (b)	Phosphatidylinositol	1.6(0.17)	1.57(0.16)	1.63(0.16)	1.67(0.18)	2.73e-12	1.87e-05	0.0289	7.69e-13	6.09e-12	3.71e-10
PI(18:0_22:6)	Phosphatidylinositol	2.18(0.12)	2.2(0.12)	2.16(0.12)	2.15(0.13)	2.29e-06	3.78e-05	0.653	1.32e-07	4.79e-07	6.38e-05
PS(36:1)	Phosphatidylserine	2.97(0.09)	2.97(0.09)	2.97(0.09)	2.98(0.09)	0.163	0.678	0.432	0.376	0.41463	1
PS(36:2)	Phosphatidylserine	3.2(0.1)	3.2(0.1)	3.2(0.11)	3.2(0.11)	0.931	0.931	0.999	0.994	0.994	1
PS(38:3)	Phosphatidylserine	3.04(0.09)	3.03(0.09)	3.06(0.09)	3.05(0.09)	0.0211	0.000549	0.333	0.000803	0.001533	0.387849
PS(38:4)	Phosphatidylserine	3.25(0.08)	3.25(0.08)	3.23(0.08)	3.28(0.08)	1.98e-07	0.000251	1.07e-12	5.68e-12	3.92e-11	2.74e-09
PS(38:5)	Phosphatidylserine	1.89(0.08)	1.88(0.08)	1.89(0.08)	1.92(0.08)	3.29e-10	0.17	7.16e-05	2.6e-09	1.29e-08	1.26e-06
PS(40:5)	Phosphatidylserine	2.42(0.1)	2.43(0.1)	2.41(0.09)	2.43(0.09)	0.919	0.0249	0.0559	0.0652	0.0830913	1
SM(d17:1/14:0)	Sphingomyelin	0.36(0.12)	0.34(0.11)	0.34(0.1)	0.43(0.13)	4.48e-25	0.502	3.39e-15	1.1e-24	2.95e-23	5.31e-22
SM(d18:0/14:0)	Sphingomyelin	0.8(0.11)	0.78(0.11)	0.81(0.11)	0.86(0.12)	1.45e-20	0.000124	7.56e-06	4.87e-20	9.05e-19	2.35e-17
SM(d18:1/14:0)/SM(d16:1/16:0)	Sphingomyelin	2.24(0.1)	2.23(0.09)	2.24(0.09)	2.28(0.1)	1.28e-11	0.0741	5.44e-05	1.09e-10	6.27e-10	5.26e-08
SM(d18:2/14:0)	Sphingomyelin	0.98(0.1)	0.96(0.1)	0.99(0.1)	1.05(0.1)	3.13e-32	1.16e-05	6e-10	1.61e-31	8.64e-30	7.78e-29
SM(d17:1/16:0)	Sphingomyelin	2.08(0.11)	2.08(0.1)	2.06(0.1)	2.13(0.12)	6.34e-12	0.12	1.14e-11	3.03e-13	2.61e-12	1.46e-10
SM(34:0)	Sphingomyelin	2.38(0.11)	2.36(0.11)	2.38(0.12)	2.41(0.12)	4.11e-07	0.19	0.00248	2.67e-06	7.54e-06	0.00128961
SM(d18:1/16:0)	Sphingomyelin	3.85(0.07)	3.85(0.07)	3.85(0.07)	3.85(0.08)	0.672	0.387	0.715	0.67	0.695935	1
SM(d18:2/16:0)	Sphingomyelin	2.68(0.09)	2.67(0.08)	2.68(0.09)	2.7(0.09)	1.43e-05	0.192	0.0147	7.79e-05	0.000171807	0.0376257
SM(34:3)	Sphingomyelin	-0.07(0.1)	-0.09(0.1)	-0.07(0.09)	-0.02(0.1)	1.87e-18	0.0802	1.11e-08	1.9e-17	2.87e-16	9.18e-15
SM(35:1) (b)	Sphingomyelin	2.07(0.11)	2.08(0.11)	2.01(0.1)	2.09(0.13)	0.0467	3.74e-12	4.44e-13	3.82e-14	4.29e-13	1.85e-11
SM(d18:2/17:0)	Sphingomyelin	0.7(0.11)	0.7(0.1)	0.66(0.1)	0.75(0.12)	4.07e-10	8.54e-05	3.3e-16	1.05e-15	1.37e-14	5.07e-13
SM(35:2) (b)	Sphingomyelin	0.9(0.09)	0.9(0.09)	0.91(0.09)	0.9(0.09)	0.962	0.466	0.527	0.747	0.767662	1
SM(d18:1/18:0)/SM(d16:1/20:0)	Sphingomyelin	2.85(0.12)	2.87(0.12)	2.83(0.11)	2.83(0.11)	1.24e-05	7.36e-05	0.774	8.21e-07	2.49e-06	0.000396543
SM(36:2)	Sphingomyelin	2.11(0.08)	2.11(0.08)	2.11(0.09)	2.11(0.09)	0.65	0.522	0.875	0.777	0.793427	1
SM(d18:2/18:1)	Sphingomyelin	0.48(0.1)	0.46(0.09)	0.5(0.09)	0.53(0.1)	9.06e-19	3.2e-05	0.000125	1.32e-18	2.28e-17	6.38e-16
SM(37:1)	Sphingomyelin	1.18(0.13)	1.19(0.13)	1.14(0.11)	1.19(0.12)	0.99	1.68e-06	9.54e-05	5.37e-06	1.44e-05	0.00259371
SM(37:2)	Sphingomyelin	0.56(0.09)	0.56(0.09)	0.55(0.09)	0.56(0.1)	0.313	0.116	0.638	0.235	0.272194	1
SM(d18:1/20:0)/SM(d16:1/22:0)	Sphingomyelin	2.62(0.12)	2.63(0.12)	2.59(0.11)	2.58(0.11)	1.39e-07	2.18e-05	0.43	9.19e-09	4.15e-08	4.44e-06
SM(d18:2/20:0)	Sphingomyelin	1.77(0.09)	1.77(0.08)	1.76(0.09)	1.77(0.09)	0.859	0.459	0.455	0.711	0.733788	1
SM(38:3) (a)	Sphingomyelin	0.51(0.1)	0.5(0.1)	0.5(0.09)	0.52(0.11)	0.0101	0.906	0.048	0.0319	0.0435246	1
SM(38:3) (b)	Sphingomyelin	0.37(0.15)	0.38(0.16)	0.33(0.13)	0.38(0.13)	0.878	0.000582	0.00338	0.00163	0.00294865	0.78729
SM(d16:1/23:0)/SM(d17:1/22:0)	Sphingomyelin	1.59(0.11)	1.59(0.11)	1.56(0.11)	1.63(0.12)	1.39e-05	0.00194	2.05e-09	1.11e-08	4.92e-08	5.36e-06
SM(40:0)	Sphingomyelin	1.39(0.11)	1.38(0.11)	1.4(0.12)	1.43(0.12)	9.25e-09	0.0241	0.00492	4.57e-08	1.79e-07	2.21e-05
SM(d18:1/22:0)/SM(d16:1/24:0)	Sphingomyelin	3.35(0.09)	3.35(0.09)	3.33(0.09)	3.35(0.09)	0.181	0.00513	0.227	0.0157	0.0233326	1
SM(d16:1/24:1)	Sphingomyelin	1.92(0.11)	1.92(0.11)	1.93(0.1)	1.91(0.12)	0.089	0.522	0.0587	0.132	0.161817	1
SM(d18:2/22:0)	Sphingomyelin	2.51(0.1)	2.51(0.09)	2.51(0.1)	2.53(0.1)	0.0202	0.937	0.071	0.0597	0.0770992	1
SM(41:0)	Sphingomyelin	1.16(0.1)	1.14(0.09)	1.18(0.1)	1.21(0.1)	3.02e-16	1.13e-06	0.00721	4.56e-17	6.67e-16	2.2e-14
SM(41:1) (b)	Sphingomyelin	2.48(0.11)	2.47(0.1)	2.47(0.11)	2.51(0.1)	1.41e-05	0.468	4.39e-05	1.59e-05	3.92e-05	0.0076797
SM(d17:1/24:1)	Sphingomyelin	1.41(0.12)	1.41(0.11)	1.4(0.11)	1.44(0.13)	0.000891	0.569	0.0017	0.00151	0.00274184	0.72933
SM(d18:2/23:0)	Sphingomyelin	1.7(0.11)	1.69(0.1)	1.69(0.1)	1.74(0.11)	2.38e-08	0.845	3.15e-06	5.07e-08	1.95e-07	2.45e-05
SM(d18:1/24:0)	Sphingomyelin	3.46(0.1)	3.46(0.1)	3.46(0.11)	3.47(0.11)	0.0692	0.96	0.155	0.177	0.212136	1
SM(d18:1/24:1)	Sphingomyelin	3.12(0.09)	3.12(0.09)	3.13(0.09)	3.1(0.11)	0.0203	0.272	0.00577	0.0161	0.0238537	1
SM(d18:2/24:0)	Sphingomyelin	2.68(0.1)	2.67(0.1)	2.68(0.11)	2.7(0.1)	5.69e-06	0.256	0.00619	3.36e-05	7.96e-05	0.0162288
SM(43:1)	Sphingomyelin	1.88(0.11)	1.87(0.11)	1.87(0.11)	1.94(0.12)	4.5e-15	0.842	8.07e-11	4.96e-15	6.3e-14	2.4e-12
SM(43:2) (a)	Sphingomyelin	0.86(0.15)	0.84(0.15)	0.86(0.12)	0.92(0.16)	4.95e-14	0.0408	8.39e-06	4.57e-13	3.74e-12	2.21e-10
SM(43:2) (b)	Sphingomyelin	1.14(0.12)	1.13(0.12)	1.14(0.12)	1.15(0.13)	0.0112	0.0906	0.507	0.0214	0.0307625	1
SM(43:2) (c)	Sphingomyelin	1.15(0.11)	1.14(0.1)	1.14(0.11)	1.19(0.11)	7.02e-10	0.69	3.19e-06	3.02e-09	1.47e-08	1.46e-06
SM(44:1)	Sphingomyelin	1.95(0.11)	1.95(0.1)	1.93(0.11)	1.96(0.1)	0.623	0.0301	0.0305	0.0556	0.0725805	1
SM(44:2)	Sphingomyelin	1.75(0.09)	1.75(0.09)	1.75(0.1)	1.75(0.09)	0.707	0.885	0.674	0.905	0.910656	1
SM(44:3)	Sphingomyelin	1.61(0.1)	1.61(0.09)	1.6(0.11)	1.62(0.1)	0.126	0.164	0.0181	0.0607	0.0781816	1
Sulfatide(d18:1:/16:0(OH))	Sulfatide	-0.19(0.15)	-0.18(0.16)	-0.19(0.14)	-0.21(0.14)	0.0184	0.375	0.24	0.0588	0.0761405	1
TG(14:0_18:2_18:2)	Triacylglycerol	0.58(0.18)	0.58(0.18)	0.54(0.17)	0.6(0.19)	0.185	0.00541	0.000866	0.0026	0.00451727	1
TG(16:0_16:0_16:0)	Triacylglycerol	1.99(0.12)	1.99(0.12)	2.01(0.13)	1.97(0.13)	0.0659	0.0128	0.00046	0.00201	0.00356923	0.97083
TG(16:0_16:0_18:0)	Triacylglycerol	1.88(0.13)	1.89(0.13)	1.89(0.13)	1.85(0.14)	0.000896	0.761	0.00348	0.00213	0.00375471	1
TG(16:0_16:0_18:1)	Triacylglycerol	2.49(0.15)	2.49(0.15)	2.54(0.15)	2.45(0.16)	0.000179	0.000585	7.04e-09	5.06e-08	1.95e-07	2.44e-05
TG(16:0_16:0_18:2)	Triacylglycerol	2.12(0.14)	2.12(0.13)	2.12(0.13)	2.1(0.15)	0.0223	0.981	0.063	0.0618	0.0789667	1
TG(16:0_16:1_18:1)	Triacylglycerol	2.08(0.17)	2.08(0.17)	2.13(0.17)	2.02(0.17)	7.6e-05	0.000327	1.19e-09	8.88e-09	4.12e-08	4.29e-06
TG(16:0_18:0_18:1)	Triacylglycerol	1.87(0.13)	1.88(0.13)	1.9(0.13)	1.83(0.13)	5.83e-06	0.0138	1.76e-08	5.08e-08	1.95e-07	2.45e-05
TG(16:0_18:1_18:1)	Triacylglycerol	2.5(0.18)	2.5(0.17)	2.54(0.17)	2.42(0.17)	6.18e-09	0.00407	2.95e-12	4.22e-12	2.95e-11	2.04e-09
TG(16:0_18:1_18:2)	Triacylglycerol	2.37(0.18)	2.38(0.18)	2.38(0.17)	2.32(0.18)	5.29e-06	0.966	0.000212	1.61e-05	3.95e-05	0.0077763
TG(16:0_18:2_18:2)	Triacylglycerol	2.01(0.16)	2.03(0.16)	1.99(0.15)	2(0.16)	0.0205	0.0101	0.814	0.00787	0.0126286	1
TG(16:1_18:1_18:1)	Triacylglycerol	1.43(0.14)	1.44(0.14)	1.47(0.15)	1.39(0.14)	1.06e-05	0.00276	2.58e-09	1.26e-08	5.43e-08	6.09e-06
TG(16:1_18:1_18:2)	Triacylglycerol	1.48(0.18)	1.49(0.18)	1.49(0.18)	1.42(0.18)	3.36e-06	0.805	0.000389	1.37e-05	3.41e-05	0.0066171
TG(17:0_16:0_18:0)	Triacylglycerol	0.44(0.1)	0.44(0.1)	0.42(0.11)	0.45(0.1)	0.408	0.0215	0.0111	0.0262	0.036574	1
TG(17:0_18:1_18:1)	Triacylglycerol	0.54(0.12)	0.53(0.12)	0.54(0.13)	0.53(0.12)	0.479	0.312	0.163	0.372	0.412101	1
TG(18:0_18:1_18:1)	Triacylglycerol	1.59(0.13)	1.59(0.13)	1.62(0.13)	1.55(0.13)	1.72e-05	0.036	2.56e-07	6.07e-07	1.95e-06	0.000293181
TG(18:0_18:2_18:2)	Triacylglycerol	1.11(0.17)	1.11(0.17)	1.09(0.16)	1.1(0.17)	0.209	0.114	0.782	0.19	0.226034	1
TG(18:1_14:0_16:0)	Triacylglycerol	1.69(0.16)	1.69(0.16)	1.7(0.16)	1.67(0.17)	0.18	0.189	0.0317	0.0993	0.124254	1
TG(18:1_18:1_18:1)	Triacylglycerol	1.76(0.13)	1.76(0.13)	1.79(0.13)	1.71(0.13)	4.27e-06	0.00488	2.41e-09	9.19e-09	4.15e-08	4.44e-06
TG(18:1_18:1_18:2)	Triacylglycerol	0.58(0.14)	0.59(0.14)	0.58(0.14)	0.56(0.15)	0.00124	0.31	0.0757	0.00524	0.00866753	1
TG(18:1_18:1_20:4)	Triacylglycerol	1.68(0.17)	1.68(0.17)	1.66(0.17)	1.68(0.18)	0.629	0.0462	0.216	0.137	0.167522	1
TG(18:1_18:1_22:6)	Triacylglycerol	1.42(0.2)	1.45(0.19)	1.41(0.2)	1.33(0.21)	1.74e-14	0.0095	3.72e-05	1.27e-13	1.23e-12	6.13e-11
TG(18:2_18:2_18:2)	Triacylglycerol	1.07(0.15)	1.08(0.14)	1.03(0.15)	1.07(0.16)	0.588	4.49e-05	0.00373	0.000218	0.000455818	0.105294
TG(18:2_18:2_20:4)	Triacylglycerol	1.74(0.21)	1.75(0.21)	1.68(0.22)	1.76(0.21)	0.483	4.86e-05	0.000106	6.04e-05	0.000136963	0.0291732
TG(O-50:1)	Alkyldiacylglycerol	0.63(0.15)	0.62(0.14)	0.67(0.16)	0.59(0.14)	0.000959	1.89e-05	9.79e-10	6.5e-09	3.11e-08	3.14e-06
TG(O-52:0)	Alkyldiacylglycerol	-0.01(0.14)	0(0.14)	0.01(0.15)	-0.04(0.14)	0.000272	0.174	5.54e-05	9.85e-05	0.000214304	0.0475755
TG(O-52:2)	Alkyldiacylglycerol	0.32(0.16)	0.33(0.16)	0.37(0.16)	0.27(0.16)	3.02e-05	0.00329	1.02e-08	5.29e-08	2.01e-07	2.56e-05
Ubiquinone	Ubiquinone	3.46(0.1)	3.45(0.11)	3.47(0.11)	3.49(0.09)	9.81e-07	0.00783	0.0737	1.97e-06	5.66e-06	0.00095151
