# Supplementary material for: Integrative multi-omics database (iMOMdb) of Asian pregnant women
Source: Hum Mol Genet. 2022 Apr 21;31(18):3051–67. doi: 10.1093/hmg/ddac079 (PMC9476622; doi:10.1093/hmg/ddac079)
Supplement: Supplementary_Table_S5_ddac079 [file supplementary_table_s5_ddac079.xlsx]

## Sheet: Table S5
Table S5: comparison between 1000Genome and GUSTO study
1000 Genome [1]					GUSTO maternal genotype [2]
snpid	AFR	EAS	EUR	SAS	REF	ALT	Chinese	Malay	Indian	FST
rs39897	0.197	0.336	0.545	0.225	C	T	0.3528	0.2388	0.1505	0.0513516
rs239031	0.683	0.043	0.012	0.004	G	A	0.9577	0.8937	0.9719	0.0269055
rs722098	0.158	0.457	0.813	0.646	na	na	na	na	na	na
rs730570	0.241	0.238	0.841	0.539	G	A	0.239	0.3619	0.5281	0.0898696
rs734482	0.058	0.038	0.545	0.236	A	G	0.04309	0.08582	0.2117	0.082855
rs756913	0.076	0.004	0.5	0.146	G	A	0.9927	0.9683	0.8724	0.0955237
rs773658	0.633	0.025	0.004	0	na	na	na	na	na	na
rs881929	0.356	0.885	0.388	0.145	G	T	0.9016	0.7463	0.1301	0.544374
rs896788	0.321	0.637	0.18	0.495	C	T	0.6618	0.6381	0.4719	0.0349646
rs984038	0.449	0.402	0.392	0.698	C	T	0.5504	0.4925	0.2755	0.0682246
rs1024116	0.266	0.093	0.538	0.309	C	T	0.0813	0.1213	0.3087	0.1012
rs1335873	0.921	0.344	0.289	0.228	T	A	0.6894	0.7481	0.7934	0.0129865
rs1363345	0.532	0.172	0.638	0.313	G	A	0.8667	0.8321	0.6327	0.0828984
rs1426654	0.074	0.012	0.997	0.685	A	G	0.9846	0.9328	0.4439	0.507376
rs1498444	0.074	0.249	0.436	0.336	T	G	0.2447	0.306	0.324	0.0087292
rs1519654	0.082	0	0.5	0.157	C	T	0.9984	0.9683	0.8495	0.140926
rs1544656	0.388	0.127	0.803	0.357	T	C	0.8902	0.7966	0.6964	0.0653686
rs1573020	0.477	0.045	0	0.009	G	A	0.9537	0.8881	0.9821	0.0327359
rs1785864	0.13	0.388	0.582	0.293	A	G	0.4041	0.3825	0.3546	0.000945148
rs1886510	0.095	0.156	0.525	0.182	G	A	0.1537	0.1231	0.1811	0.00324519
rs1941411	0.125	0.003	0.701	0.169	A	G	0.9927	0.9739	0.8597	0.114737
rs1978806	0.513	0	0.004	0.012	na	na	na	na	na	na
rs2026721	0.548	0.002	0.053	0.022	na	na	na	na	na	na
rs2040411	0.17	0.699	0.331	0.528	G	A	0.2756	0.3134	0.4872	0.0462499
rs2065160	0.454	0.782	0.101	0.121	A	G	0.7707	0.694	0.1607	0.334654
rs2065982	0.077	0.705	0.055	0.224	T	C	0.6902	0.4963	0.199	0.216046
rs2156208	0.707	0.059	0.542	0.187	C	T	0.9439	0.9291	0.7934	0.0660851
rs2196051	0.033	0.001	0.705	0.189	A	G	0.9797	0.9646	0.8418	0.0934334
rs2227203	0.034	0.079	0.436	0.231	T	C	0.9089	0.7649	0.7883	0.057835
rs2303798	0.687	0.204	0.014	0.185	G	A	0.2545	0.2556	0.2041	0.00202711
rs2472304	0.033	0.164	0.599	0.156	na	na	na	na	na	na
rs2572307	0.547	0	0.004	0	na	na	na	na	na	na
rs2814778	0.964	0	0.006	0	na	na	na	na	na	na
rs2835133	0.609	0.299	0.059	0.153	C	A	0.3146	0.2276	0.1582	0.0318737
rs3785181	0.099	0.622	0.088	0.134	C	T	0.6114	0.4757	0.1097	0.216341
rs3827760	0.003	0.873	0.011	0.013	A	G	0.9106	0.4739	0.04082	0.628781
rs5997008	0.523	0.022	0.007	0.04	na	na	na	na	na	na
rs6026972	0.073	0.045	0.588	0.272	T	G	0.9382	0.9496	0.7806	0.0793421
rs7354930	0.086	0	0.344	0.047	na	na	na	na	na	na
rs7897550	0.067	0.41	0.278	0.263	G	A	0.4545	0.5224	0.2857	0.0405808
rs9487258	0.285	0.112	0.739	0.389	C	T	0.913	0.8134	0.5842	0.167431
rs9522149	0.057	0.012	0.763	0.213	T	C	0.02033	0.06343	0.1735	0.0950982
rs10008492	0.017	0.001	0.566	0.065	C	T	0.9951	0.9869	0.9209	0.0637316
rs10131666	0.181	0.139	0.605	0.327	A	C	0.8415	0.7575	0.6709	0.0426615
rs10141763	0.465	0.46	0.044	0.299	T	A	0.4081	0.3414	0.2959	0.0133379
rs10843344	0.021	0.125	0.34	0.239	C	T	0.1171	0.1138	0.1913	0.0111841
rs10962599	0.023	0	0.726	0.173	C	T	0.004878	0.01679	0.1531	0.149222
rs12913832	0.028	0.002	0.636	0.071	A	G	0.01545	0.0597	0.05357	0.0211456
rs16891982	0.036	0.006	0.938	0.059	C	G	0.01138	0.01493	0.07653	0.0424741
rs17625895	0.054	0.004	0.482	0.112	A	C	0.00813	0.01306	0.1046	0.0839749
[1] Minor allele frequencies (MAF) were retrieved from four major global ancestry groups from the 1000 Genomes Project (Phase III). AFR, African; EAS, East Asian; EUR, European; SAS, South Asian
[2] The minor allele frequencies for Chinese, Malay and Indian. Fst is estimated by Weir-Cockerham estimator. Fst>=0.05 is highlighted.
