# Supplementary material for: Integrative multi-omics database (iMOMdb) of Asian pregnant women
Source: Hum Mol Genet. 2022 Apr 21;31(18):3051–67. doi: 10.1093/hmg/ddac079 (PMC9476622; doi:10.1093/hmg/ddac079)
Supplement: Supplementary_Table_S6_ddac079 [file supplementary_table_s6_ddac079.xlsx]

## Sheet: Table S6
Table S6: Comparison study between Mele et al 2015 and GUSTO study.
Genes differentially expressed between African American and individuals of European ancestry (FDR<0.05). Mele et al, Science 2015.								Genes differentially expressed across Chinese, Malay and Indian (FDR < 0.05), GUSTO maternal blood N=237)
gene_id	gene_name	GeneGroup	chr	Pos.Sel.publication	Pos.Sel.population	coeff	pval.BH	FDRpv	Ethnicity
ENSG00000238083.3	LRRC37A2	protein_coding	chr17	NA	NA	0.418614	0.0342545	1.5246e-20	Chinese/Malay/Indian
ENSG00000214401.4	KANSL1-AS1	lncRNA	chr17	NA	NA	0.80687	0.01391	4.06582e-15	Chinese/Malay/Indian
ENSG00000176681.9	LRRC37A	protein_coding	chr17	NA	NA	0.469652	0.01391	3.29007e-11	Chinese/Malay/Indian
ENSG00000168765.10	GSTM4	protein_coding	chr1	NA	NA	-0.317616	0.00609023	7.58654e-08	Chinese/Malay/Indian
ENSG00000152256.8	PDK1	protein_coding	chr2	NA	NA	0.350273	0.0432658	4.93133e-07	Chinese/Malay/Indian
ENSG00000166435.10	XRRA1	protein_coding	chr11	NA	NA	0.533934	0.0169442	4.44732e-06	Chinese/Malay/Indian
ENSG00000169855.14	ROBO1	protein_coding	chr3	Grossman_etal_2013_YRI	Subsaharan African	0.214245	0.0399988	8.65487e-05	Chinese/Malay/Indian
ENSG00000111671.5	SPSB2	protein_coding	chr12	NA	NA	-0.38017	0.000554131	0.000101877	Chinese/Malay/Indian
ENSG00000176593.3	CTD-2368P22.1	protein_coding	chr19	NA	NA	-0.241605	0.0395243	0.000341961	Chinese/Malay/Indian
ENSG00000168255.12	POLR2J3	protein_coding	chr7	NA	NA	-0.399959	0.0166306	0.000528674	Chinese/Malay/Indian
ENSG00000226752.1	RP11-27I1.2	lncRNA	chr9	NA	NA	-0.747797	0.00480055	0.00120722	Chinese/Malay/Indian
ENSG00000204169.6	AGAP7	protein_coding	chr10	NA	NA	0.602633	0.037674	0.00143811	Chinese/Malay/Indian
ENSG00000071889.12	FAM3A	protein_coding	chrX	NA	NA	-0.17611	0.048128	0.00250331	Chinese/Malay/Indian
ENSG00000110455.9	ACCS	protein_coding	chr11	NA	NA	0.41354	0.0459893	0.00258601	Chinese/Malay/Indian
ENSG00000185619.13	PCGF3	protein_coding	chr4	NA	NA	0.259569	0.00685441	0.00275705	Chinese/Malay/Indian
ENSG00000144559.6	TAMM41	protein_coding	chr3	NA	NA	0.22378	0.0413829	0.00289076	Chinese/Malay/Indian
ENSG00000242048.1	RP13-452N2.1	lncRNA	chr7	NA	NA	-0.153599	0.0036912	0.00465695	Chinese/Malay/Indian
ENSG00000197932.3	F8A1	protein_coding	chrX	NA	NA	0.535102	0.00520601	0.00494615	Chinese/Malay/Indian
ENSG00000141664.4	ZCCHC2	protein_coding	chr18	NA	NA	0.200788	0.0427157	0.00522536	Chinese/Malay/Indian
ENSG00000183665.4	TRMT12	protein_coding	chr8	NA	NA	-0.16303	0.0399988	0.00539731	Chinese/Malay/Indian
ENSG00000146833.10	TRIM4	protein_coding	chr7	NA	NA	-0.18312	0.0462137	0.00696027	Chinese/Malay/Indian
ENSG00000215908.4	CROCCP2	lncRNA	chr1	NA	NA	-0.479057	0.000198805	0.00699881	Chinese/Malay/Indian
ENSG00000160654.5	CD3G	protein_coding	chr11	NA	NA	-0.313325	0.0277869	0.00745158	Chinese/Malay/Indian
ENSG00000229832.1	RP11-384C4.2	lncRNA	chr1	NA	NA	0.400974	0.0339142	0.00895753	Chinese/Malay/Indian
ENSG00000189190.6	ZNF600	protein_coding	chr19	NA	NA	0.373823	0.00950719	0.00900487	Chinese/Malay/Indian
ENSG00000180902.11	D2HGDH	protein_coding	chr2	NA	NA	0.480709	6.57e-05	0.00959962	Chinese/Malay/Indian
ENSG00000130827.5	PLXNA3	protein_coding	chrX	NA	NA	0.36578	0.0381152	0.0122109	Chinese/Malay/Indian
ENSG00000134202.6	GSTM3	protein_coding	chr1	NA	NA	-0.522205	0.00191699	0.0132175	Chinese/Malay/Indian
ENSG00000172890.4	NADSYN1	protein_coding	chr11	NA	NA	0.184877	0.0462137	0.0139207	Chinese/Malay/Indian
ENSG00000197147.6	LRRC8B	protein_coding	chr1	NA	NA	0.279235	0.0223596	0.0145412	Chinese/Malay/Indian
ENSG00000142178.7	SIK1	protein_coding	chr21	Pickrell_etal_2009_XP-EHH_Bantu	Subsaharan African	0.654187	0.00903998	0.0180825	Chinese/Malay/Indian
ENSG00000149294.11	NCAM1	protein_coding	chr11	Pickrell_etal_2009_iHS_Bantu	Subsaharan African	0.298357	0.0323559	0.0234524	Chinese/Malay/Indian
ENSG00000146859.4	TMEM140	protein_coding	chr7	NA	NA	0.387094	0.0397415	0.0252066	Chinese/Malay/Indian
ENSG00000185684.8	EP400NL	protein_coding	chr12	NA	NA	0.35741	5.37e-06	0.0253971	Chinese/Malay/Indian
ENSG00000236194.1	AC003104.1	lncRNA	chr17	NA	NA	0.372793	0.00445159	0.0283635	Chinese/Malay/Indian
ENSG00000102595.12	UGGT2	protein_coding	chr13	NA	NA	0.251999	0.032726	0.0294153	Chinese/Malay/Indian
ENSG00000111266.4	DUSP16	protein_coding	chr12	NA	NA	0.211017	0.0243774	0.0302357	Chinese/Malay/Indian
ENSG00000254429.1	CTD-2562J17.7	lncRNA	chr11	NA	NA	-0.324844	0.0210477	0.0359921	Chinese/Malay/Indian
ENSG00000070950.5	RAD18	protein_coding	chr3	NA	NA	0.193989	0.0468247	0.0383872	Chinese/Malay/Indian
ENSG00000004809.9	SLC22A16	protein_coding	chr6	NA	NA	-0.255343	0.0333845	0.0396541	Chinese/Malay/Indian
ENSG00000117000.6	RLF	protein_coding	chr1	NA	NA	0.306836	0.0254977	0.0409505	Chinese/Malay/Indian
ENSG00000166743.5	ACSM1	protein_coding	chr16	NA	NA	-0.435092	0.000185779	0.0435528	Chinese/Malay/Indian
ENSG00000196502.7	SULT1A1	protein_coding	chr16	NA	NA	-0.636006	0.000471546	0.0437964	Chinese/Malay/Indian
ENSG00000063046.12	EIF4B	protein_coding	chr12	NA	NA	-0.185703	0.0328019	0.0446721	Chinese/Malay/Indian
ENSG00000246448.2	RP13-578N3.3	lncRNA	chr4	NA	NA	0.312473	0.00904107	0.0466948	Chinese/Malay/Indian
ENSG00000156671.7	SAMD8	protein_coding	chr10	NA	NA	0.187934	0.0492318	0.0486244	Chinese/Malay/Indian
ENSG00000005381.5	MPO	protein_coding	chr17	NA	NA	0.562329	0.0307293	NA	NA
ENSG00000006459.6	JHDM1D	protein_coding	chr7	NA	NA	0.233159	0.0376613	NA	NA
ENSG00000007038.6	PRSS21	protein_coding	chr16	NA	NA	0.614196	0.000278206	NA	NA
ENSG00000010278.6	CD9	protein_coding	chr12	NA	NA	0.23213	0.0476868	NA	NA
ENSG00000048462.5	TNFRSF17	protein_coding	chr16	NA	NA	-0.331564	0.0400624	NA	NA
ENSG00000065371.12	ROPN1	protein_coding	chr3	NA	NA	-0.15156	0.0103935	NA	NA
ENSG00000067082.9	KLF6	protein_coding	chr10	NA	NA	0.299273	0.0115115	NA	NA
ENSG00000071991.3	CDH19	protein_coding	chr18	Pickrell_etal_2009_XP-EHH_Bantu	Subsaharan African	0.449932	0.00207775	NA	NA
ENSG00000078549.9	ADCYAP1R1	protein_coding	chr7	NA	NA	-0.342419	0.0342545	NA	NA
ENSG00000080293.5	SCTR	protein_coding	chr2	NA	NA	-0.199674	0.0466332	NA	NA
ENSG00000090104.6	RGS1	protein_coding	chr1	NA	NA	0.7501	0.0245345	NA	NA
ENSG00000090920.8	FCGBP	protein_coding	chr19	NA	NA	-0.533645	0.0495895	NA	NA
ENSG00000100652.4	SLC10A1	protein_coding	chr14	NA	NA	-0.168027	0.0126039	NA	NA
ENSG00000100804.14	PSMB5	protein_coding	chr14	NA	NA	-0.228889	0.0182761	NA	NA
ENSG00000101197.8	BIRC7	protein_coding	chr20	NA	NA	0.435434	0.00520601	NA	NA
ENSG00000102879.11	CORO1A	protein_coding	chr16	NA	NA	-0.359957	0.0351241	NA	NA
ENSG00000104899.2	AMH	protein_coding	chr19	NA	NA	0.513943	0.0193795	NA	NA
ENSG00000106006.5	HOXA6	protein_coding	chr7	NA	NA	0.226084	0.0359016	NA	NA
ENSG00000108932.6	SLC16A6	protein_coding	chr17	NA	NA	0.412469	0.0484778	NA	NA
ENSG00000109272.3	PF4V1	protein_coding	chr4	NA	NA	-0.279376	0.00427269	NA	NA
ENSG00000109321.6	AREG	protein_coding	chr4	NA	NA	0.654943	0.0221132	NA	NA
ENSG00000110203.4	FOLR3	protein_coding	chr11	NA	NA	-0.610345	0.00121569	NA	NA
ENSG00000111729.8	CLEC4A	protein_coding	chr12	NA	NA	-0.35581	0.00677977	NA	NA
ENSG00000111843.8	TMEM14C	protein_coding	chr6	NA	NA	-0.197074	0.00761659	NA	NA
ENSG00000111906.12	HDDC2	protein_coding	chr6	NA	NA	0.283246	1.84e-05	NA	NA
ENSG00000112245.4	PTP4A1	protein_coding	chr6	NA	NA	0.382052	0.00326929	NA	NA
ENSG00000112486.10	CCR6	protein_coding	chr6	NA	NA	-0.250886	0.0484817	NA	NA
ENSG00000113211.2	PCDHB6	protein_coding	chr5	NA	NA	0.196772	0.0457097	NA	NA
ENSG00000113369.4	ARRDC3	protein_coding	chr5	NA	NA	0.44951	0.0143693	NA	NA
ENSG00000113448.11	PDE4D	protein_coding	chr5	NA	NA	0.348965	0.033686	NA	NA
ENSG00000114423.14	CBLB	protein_coding	chr3	NA	NA	0.266164	0.0402996	NA	NA
ENSG00000116035.2	VAX2	protein_coding	chr2	NA	NA	0.266058	0.0457097	NA	NA
ENSG00000116285.8	ERRFI1	protein_coding	chr1	NA	NA	0.490814	0.0307293	NA	NA
ENSG00000116288.8	PARK7	protein_coding	chr1	NA	NA	-0.142788	0.0363535	NA	NA
ENSG00000117139.10	KDM5B	protein_coding	chr1	Pickrell_etal_2009_iHS_Bantu	Subsaharan African	0.168247	0.0400624	NA	NA
ENSG00000117601.8	SERPINC1	protein_coding	chr1	NA	NA	-0.486745	0.00150786	NA	NA
ENSG00000118596.7	SLC16A7	protein_coding	chr12	NA	NA	0.308073	0.0323585	NA	NA
ENSG00000119685.12	TTLL5	protein_coding	chr14	NA	NA	0.178497	0.00500886	NA	NA
ENSG00000120129.4	DUSP1	protein_coding	chr5	NA	NA	0.40665	0.0441499	NA	NA
ENSG00000120500.12	ARR3	protein_coding	chrX	NA	NA	0.186887	0.00839599	NA	NA
ENSG00000121053.4	EPX	protein_coding	chr17	NA	NA	0.345643	0.0195714	NA	NA
ENSG00000121101.10	TEX14	protein_coding	chr17	NA	NA	0.201431	0.0343051	NA	NA
ENSG00000122497.11	NBPF14	protein_coding	chr1	NA	NA	0.541765	0.0138961	NA	NA
ENSG00000123838.6	C4BPA	protein_coding	chr1	NA	NA	-0.478269	0.00665848	NA	NA
ENSG00000124224.11	PPP4R1L	protein_coding	chr20	NA	NA	0.253388	0.0188587	NA	NA
ENSG00000124882.3	EREG	protein_coding	chr4	NA	NA	0.398376	0.0440766	NA	NA
ENSG00000125637.10	PSD4	protein_coding	chr2	NA	NA	-0.287659	0.0398962	NA	NA
ENSG00000125656.3	CLPP	protein_coding	chr19	NA	NA	-0.187692	0.0342545	NA	NA
ENSG00000125885.8	MCM8	protein_coding	chr20	NA	NA	0.344144	0.00729214	NA	NA
ENSG00000125910.3	S1PR4	protein_coding	chr19	NA	NA	-0.422462	0.0157508	NA	NA
ENSG00000127947.9	PTPN12	protein_coding	chr7	NA	NA	0.206816	0.0494605	NA	NA
ENSG00000128040.6	SPINK2	protein_coding	chr4	NA	NA	-0.65429	0.000939776	NA	NA
ENSG00000128881.11	TTBK2	protein_coding	chr15	NA	NA	0.226206	0.0379812	NA	NA
ENSG00000129295.3	LRRC6	protein_coding	chr8	NA	NA	0.286853	0.0346864	NA	NA
ENSG00000130054.4	FAM155B	protein_coding	chrX	NA	NA	-0.363177	0.00265911	NA	NA
ENSG00000130717.8	UCK1	protein_coding	chr9	NA	NA	-0.181001	0.0333845	NA	NA
ENSG00000131634.9	TMEM204	protein_coding	chr16	Grossman_etal_2013_CEU	European	-0.381153	0.0138753	NA	NA
ENSG00000131778.12	CHD1L	protein_coding	chr1	NA	NA	0.229452	0.027191	NA	NA
ENSG00000133561.9	GIMAP6	protein_coding	chr7	NA	NA	-0.369064	0.0307293	NA	NA
ENSG00000133657.9	ATP13A3	protein_coding	chr3	NA	NA	0.28745	0.037971	NA	NA
ENSG00000134061.4	CD180	protein_coding	chr5	NA	NA	-0.45324	0.0346118	NA	NA
ENSG00000137434.7	C6orf52	protein_coding	chr6	NA	NA	0.419535	1.84e-05	NA	NA
ENSG00000137801.8	THBS1	protein_coding	chr15	NA	NA	0.626837	0.0381152	NA	NA
ENSG00000137968.11	SLC44A5	protein_coding	chr1	NA	NA	0.488646	0.0425042	NA	NA
ENSG00000138767.8	CNOT6L	protein_coding	chr4	NA	NA	0.283741	0.0122365	NA	NA
ENSG00000139292.7	LGR5	protein_coding	chr12	NA	NA	0.336054	0.048128	NA	NA
ENSG00000141968.2	VAV1	protein_coding	chr19	NA	NA	-0.329235	0.027395	NA	NA
ENSG00000142185.11	TRPM2	protein_coding	chr21	NA	NA	-0.387956	0.00388564	NA	NA
ENSG00000142856.12	ITGB3BP	protein_coding	chr1	NA	NA	0.353725	0.0418125	NA	NA
ENSG00000143878.8	RHOB	protein_coding	chr2	NA	NA	0.415089	0.0269916	NA	NA
ENSG00000145375.6	SPATA5	protein_coding	chr4	NA	NA	0.272959	0.0194732	NA	NA
ENSG00000147443.7	DOK2	protein_coding	chr8	NA	NA	-0.336613	0.0323559	NA	NA
ENSG00000147804.5	SLC39A4	protein_coding	chr8	NA	NA	0.332273	0.032294	NA	NA
ENSG00000151151.5	IPMK	protein_coding	chr10	NA	NA	0.29042	0.0310993	NA	NA
ENSG00000151338.13	MIPOL1	protein_coding	chr14	NA	NA	0.148064	0.0495895	NA	NA
ENSG00000151640.7	DPYSL4	protein_coding	chr10	NA	NA	-0.595905	0.0103935	NA	NA
ENSG00000151773.6	CCDC122	protein_coding	chr13	NA	NA	0.384439	0.00427269	NA	NA
ENSG00000152926.8	ZNF117	protein_coding	chr7	NA	NA	0.548399	0.00133675	NA	NA
ENSG00000153922.5	CHD1	protein_coding	chr5	NA	NA	0.235624	0.0486589	NA	NA
ENSG00000154553.8	PDLIM3	protein_coding	chr4	NA	NA	0.362658	0.0193795	NA	NA
ENSG00000155640.4	C10orf12	protein_coding	chr10	NA	NA	0.232094	0.0415511	NA	NA
ENSG00000155719.11	OTOA	protein_coding	chr16	NA	NA	-0.156538	0.0243774	NA	NA
ENSG00000155984.8	TMEM185A	protein_coding	chrX	NA	NA	-0.182788	0.0366923	NA	NA
ENSG00000156042.11	TTC18	protein_coding	chr10	NA	NA	0.424654	0.0102518	NA	NA
ENSG00000156575.2	PRG3	protein_coding	chr11	NA	NA	0.320911	0.0257684	NA	NA
ENSG00000157764.7	BRAF	protein_coding	chr7	NA	NA	0.20862	0.0425068	NA	NA
ENSG00000158079.10	PTPDC1	protein_coding	chr9	NA	NA	0.207435	0.0225494	NA	NA
ENSG00000158109.9	TPRG1L	protein_coding	chr1	NA	NA	-0.2148	0.01391	NA	NA
ENSG00000158163.9	DZIP1L	protein_coding	chr3	NA	NA	0.307307	0.00837586	NA	NA
ENSG00000158485.6	CD1B	protein_coding	chr1	NA	NA	-0.323565	0.00564729	NA	NA
ENSG00000158488.11	CD1E	protein_coding	chr1	NA	NA	-0.511672	9.97e-05	NA	NA
ENSG00000159495.7	TGM7	protein_coding	chr15	NA	NA	-0.146145	0.0333845	NA	NA
ENSG00000159708.12	LRRC36	protein_coding	chr16	NA	NA	-0.254126	0.0157508	NA	NA
ENSG00000160282.9	FTCD	protein_coding	chr21	NA	NA	0.477867	0.0166306	NA	NA
ENSG00000160284.10	C21orf56	protein_coding	chr21	NA	NA	1.40102	1.59e-06	NA	NA
ENSG00000160886.9	LY6K	protein_coding	chr8	NA	NA	0.470889	0.000864879	NA	NA
ENSG00000162433.10	AK4	protein_coding	chr1	Pickrell_etal_2009_iHS_Europ	European	0.314381	0.0230185	NA	NA
ENSG00000162620.10	LRRIQ3	protein_coding	chr1	NA	NA	-0.210288	0.00898973	NA	NA
ENSG00000162627.12	SNX7	protein_coding	chr1	NA	NA	-0.281268	0.00786313	NA	NA
ENSG00000163319.6	MRPS18C	protein_coding	chr4	NA	NA	-0.22809	0.00569664	NA	NA
ENSG00000163554.6	SPTA1	protein_coding	chr1	NA	NA	0.308176	0.0252906	NA	NA
ENSG00000164904.9	ALDH7A1	protein_coding	chr5	NA	NA	-0.295652	0.0144945	NA	NA
ENSG00000165985.7	C1QL3	protein_coding	chr10	NA	NA	-0.50673	0.0380939	NA	NA
ENSG00000167600.7	CYP2S1	protein_coding	chr19	NA	NA	-0.339537	0.0103935	NA	NA
ENSG00000167633.11	KIR3DL1	protein_coding	chr19	NA	NA	0.29349	0.0306446	NA	NA
ENSG00000167720.7	SRR	protein_coding	chr17	NA	NA	-0.241475	0.0281878	NA	NA
ENSG00000168803.10	ADAL	protein_coding	chr15	NA	NA	0.280035	0.01391	NA	NA
ENSG00000169738.1	DCXR	protein_coding	chr17	NA	NA	-0.281286	0.0357999	NA	NA
ENSG00000170160.10	CCDC144A	protein_coding	chr17	NA	NA	1.28752	0.00677977	NA	NA
ENSG00000170215.4	FAM27B	protein_coding	chr9	NA	NA	0.330174	0.0497227	NA	NA
ENSG00000170667.9	RASA4B	protein_coding	chr7	NA	NA	-0.46995	0.00677977	NA	NA
ENSG00000170801.5	HTRA3	protein_coding	chr4	NA	NA	0.437472	0.0307293	NA	NA
ENSG00000171169.7	NAIF1	protein_coding	chr9	NA	NA	-0.179108	0.0457416	NA	NA
ENSG00000171421.7	MRPL36	protein_coding	chr5	NA	NA	-0.260504	0.00665848	NA	NA
ENSG00000172955.13	ADH6	protein_coding	chr4	NA	NA	0.212756	0.0310993	NA	NA
ENSG00000173213.5	RP11-683L23.1	protein_coding	chr18	NA	NA	-0.376002	2.46e-06	NA	NA
ENSG00000173376.9	NDNF	protein_coding	chr4	NA	NA	0.4648	0.00445159	NA	NA
ENSG00000173809.11	TDRD12	protein_coding	chr19	NA	NA	-0.37346	0.0440766	NA	NA
ENSG00000173889.10	PHC3	protein_coding	chr3	NA	NA	0.203763	0.0422426	NA	NA
ENSG00000174501.10	ANKRD36C	protein_coding	chr2	NA	NA	0.341345	0.0400624	NA	NA
ENSG00000174837.8	EMR1	protein_coding	chr19	NA	NA	-0.523678	0.00761659	NA	NA
ENSG00000175170.8	FAM182B	protein_coding	chr20	NA	NA	0.373438	0.0230185	NA	NA
ENSG00000175536.6	LIPT2	protein_coding	chr11	NA	NA	-0.298112	0.0462137	NA	NA
ENSG00000175772.10	AC112229.7	lncRNA	chr2	NA	NA	0.315626	0.0323585	NA	NA
ENSG00000176641.5	RNF152	protein_coding	chr18	NA	NA	0.275553	0.049416	NA	NA
ENSG00000177294.6	FBXO39	protein_coding	chr17	NA	NA	-0.236858	0.0395704	NA	NA
ENSG00000178084.1	HTR3C	protein_coding	chr3	NA	NA	-0.189131	0.0149033	NA	NA
ENSG00000179038.7	AP001885.1	protein_coding	chr11	NA	NA	0.260287	0.0143693	NA	NA
ENSG00000179428.2	AC073072.5	lncRNA	chr7	NA	NA	0.57876	0.01391	NA	NA
ENSG00000181097.5	RP11-429J17.2	lncRNA	chr8	NA	NA	0.429549	0.000113268	NA	NA
ENSG00000181333.11	HEPHL1	protein_coding	chr11	NA	NA	-0.229648	0.0407548	NA	NA
ENSG00000182362.9	YBEY	protein_coding	chr21	NA	NA	-0.405035	0.00866036	NA	NA
ENSG00000182534.7	MXRA7	protein_coding	chr17	NA	NA	-0.323271	0.0184036	NA	NA
ENSG00000184227.3	ACOT1	protein_coding	chr14	NA	NA	-0.476546	0.0195714	NA	NA
ENSG00000184428.7	TOP1MT	protein_coding	chr8	NA	NA	-0.368106	0.00215108	NA	NA
ENSG00000185156.4	MFSD6L	protein_coding	chr17	NA	NA	-0.238846	0.0184036	NA	NA
ENSG00000185272.9	RBM11	protein_coding	chr21	NA	NA	0.274552	0.0343051	NA	NA
ENSG00000185905.3	C16orf54	protein_coding	chr16	NA	NA	-0.425504	0.00665848	NA	NA
ENSG00000186810.6	CXCR3	protein_coding	chrX	NA	NA	-0.351928	0.027191	NA	NA
ENSG00000187008.2	PKD1L3	lncRNA	chr16	NA	NA	-0.13648	0.0219475	NA	NA
ENSG00000187097.8	ENTPD5	protein_coding	chr14	NA	NA	0.191095	0.0397415	NA	NA
ENSG00000187624.7	C17orf97	protein_coding	chr17	NA	NA	-0.722085	0.00265911	NA	NA
ENSG00000187630.9	DHRS4L2	protein_coding	chr14	NA	NA	0.27797	0.0193795	NA	NA
ENSG00000187997.6	C17orf99	protein_coding	chr17	NA	NA	0.145139	0.0472457	NA	NA
ENSG00000188056.6	TREML4	protein_coding	chr6	NA	NA	-0.339443	0.00215108	NA	NA
ENSG00000188086.8	PRSS45	protein_coding	chr3	NA	NA	-0.377153	0.0122365	NA	NA
ENSG00000188611.7	ASAH2	protein_coding	chr10	NA	NA	0.236446	0.00207775	NA	NA
ENSG00000196275.9	GTF2IRD2	protein_coding	chr7	NA	NA	-0.353401	0.00515288	NA	NA
ENSG00000196312.5	HIATL2	protein_coding	chr9	NA	NA	0.278247	0.0122365	NA	NA
ENSG00000196436.6	NPIPL2	protein_coding	chr16	NA	NA	-1.68486	0.0346118	NA	NA
ENSG00000196690.2	BX284668.1	protein_coding	chr1	NA	NA	-0.309954	0.0103935	NA	NA
ENSG00000197121.8	PGAP1	protein_coding	chr2	Pickrell_etal_2009_iHS_Europ	European	0.288885	0.0133831	NA	NA
ENSG00000197511.2	AL355149.1	protein_coding	chr1	NA	NA	-0.60469	5.48e-09	NA	NA
ENSG00000197670.5	RP4-724E16.2	lncRNA	chr20	NA	NA	0.328252	0.0178121	NA	NA
ENSG00000197775.1	AL136419.1	protein_coding	chr14	NA	NA	0.434185	0.000471546	NA	NA
ENSG00000197782.7	ZNF780A	protein_coding	chr19	Grossman_etal_2013_CEU	European	-0.339356	0.00413333	NA	NA
ENSG00000198035.7	AGAP9	protein_coding	chr10	NA	NA	0.312756	0.0189542	NA	NA
ENSG00000198064.8	RP11-347C12.1	protein_coding	chr16	NA	NA	0.303407	0.0323288	NA	NA
ENSG00000198074.4	AKR1B10	protein_coding	chr7	NA	NA	-0.410446	0.0317794	NA	NA
ENSG00000198106.6	SNX29P2	protein_coding	chr16	NA	NA	0.304035	0.0323585	NA	NA
ENSG00000198208.6	RPS6KL1	protein_coding	chr14	NA	NA	0.312974	0.0169442	NA	NA
ENSG00000198468.2	FLVCR1-AS1	lncRNA	chr1	NA	NA	0.462812	0.0166306	NA	NA
ENSG00000198754.4	OXCT2	protein_coding	chr1	NA	NA	0.286354	0.0342545	NA	NA
ENSG00000198758.6	EPS8L3	protein_coding	chr1	NA	NA	-0.15081	0.0126935	NA	NA
ENSG00000198841.3	KTI12	protein_coding	chr1	NA	NA	-0.308287	0.0161641	NA	NA
ENSG00000198848.7	CES1	protein_coding	chr16	NA	NA	0.494583	0.0462137	NA	NA
ENSG00000203288.3	RP11-98D18.9	lncRNA	chr1	NA	NA	0.29958	0.0157508	NA	NA
ENSG00000203801.4	LINC00222	lncRNA	chr6	NA	NA	0.299037	0.0103935	NA	NA
ENSG00000204380.2	AC005042.4	lncRNA	chr2	NA	NA	0.219847	0.0192219	NA	NA
ENSG00000204666.3	CTD-2126E3.1	lncRNA	chr19	NA	NA	-0.252092	0.0462137	NA	NA
ENSG00000205189.6	ZBTB10	protein_coding	chr8	NA	NA	0.227691	0.0242622	NA	NA
ENSG00000205664.5	RP11-706O15.1	protein_coding	chrX	NA	NA	0.312424	0.008533	NA	NA
ENSG00000205707.5	LYRM5	protein_coding	chr12	NA	NA	0.397383	0.000114712	NA	NA
ENSG00000205959.3	RP11-689P11.2	lncRNA	chr4	NA	NA	0.405158	0.0334756	NA	NA
ENSG00000213088.4	DARC	protein_coding	chr1	NA	NA	0.503317	0.0495895	NA	NA
ENSG00000213246.1	SUPT4H1	protein_coding	chr17	NA	NA	-0.126505	0.0305723	NA	NA
ENSG00000214117.1	AC083883.1	protein_coding	chr7	NA	NA	0.199877	0.010291	NA	NA
ENSG00000214176.4	AC103810.1	protein_coding	chr17	NA	NA	0.308717	0.00346989	NA	NA
ENSG00000215018.4	COL28A1	protein_coding	chr7	Pickrell_etal_2009_iHS_Europ	European	0.447203	0.00449009	NA	NA
ENSG00000215256.3	C14orf167	lncRNA	chr14	NA	NA	0.335376	0.00265911	NA	NA
ENSG00000215374.4	FAM66B	lncRNA	chr8	NA	NA	0.478767	0.00207775	NA	NA
ENSG00000215692.2	AC114730.8	lncRNA	chr2	NA	NA	0.445278	0.0257644	NA	NA
ENSG00000223374.1	AC005104.3	lncRNA	chr2	NA	NA	0.340541	0.0440766	NA	NA
ENSG00000223571.1	DHRSX-IT1	lncRNA	chrX	NA	NA	0.328226	0.0169442	NA	NA
ENSG00000223704.1	RP1-90L6.2	lncRNA	chr22	NA	NA	0.235479	0.0257684	NA	NA
ENSG00000223745.1	RP4-717I23.3	lncRNA	chr1	NA	NA	0.420211	0.0499898	NA	NA
ENSG00000224635.1	RP4-564F22.5	lncRNA	chr20	NA	NA	-0.429338	0.0403768	NA	NA
ENSG00000225213.2	RP11-197M22.2	lncRNA	chr10	NA	NA	0.322437	0.0300745	NA	NA
ENSG00000225778.1	RP11-401F24.4	lncRNA	chr10	NA	NA	0.255997	0.018855	NA	NA
ENSG00000225969.1	ABHD11-AS1	lncRNA	chr7	NA	NA	0.778059	5e-05	NA	NA
ENSG00000226005.1	RP11-464C19.3	lncRNA	chr10	NA	NA	0.227816	0.0210265	NA	NA
ENSG00000226051.2	ZNF503-AS1	lncRNA	chr10	NA	NA	0.29644	0.00898973	NA	NA
ENSG00000226312.2	CFLAR-AS1	lncRNA	chr2	NA	NA	0.225726	0.0447569	NA	NA
ENSG00000226380.1	AC058791.1	lncRNA	chr7	NA	NA	0.368379	0.0346118	NA	NA
ENSG00000226471.1	CTA-292E10.6	lncRNA	chr22	NA	NA	0.252237	0.0397586	NA	NA
ENSG00000226696.1	LENG8-AS1	lncRNA	chr19	NA	NA	0.284712	0.0436617	NA	NA
ENSG00000227660.1	RP11-162J8.2	lncRNA	chr6	NA	NA	0.119596	0.0478498	NA	NA
ENSG00000227676.1	RP11-25J23.3	lncRNA	chr13	NA	NA	0.314493	0.0393268	NA	NA
ENSG00000228010.1	AC073343.13	lncRNA	chr7	NA	NA	0.269839	0.0057009	NA	NA
ENSG00000228049.3	POLR2J2	protein_coding	chr7	NA	NA	-0.64058	0.0249677	NA	NA
ENSG00000228157.1	AC007952.5	protein_coding	chr17	NA	NA	-0.607596	3.46e-08	NA	NA
ENSG00000228340.1	RP5-1043L13.1	lncRNA	chr20	Pickrell_etal_2009_XP-EHH_Europe	European	0.296217	0.0127064	NA	NA
ENSG00000228343.1	RP11-1148L6.5	lncRNA	chrX	NA	NA	0.300424	0.0126935	NA	NA
ENSG00000228404.1	AP001468.58	lncRNA	chr21	NA	NA	0.344992	0.0398962	NA	NA
ENSG00000228485.1	RP11-567J24.4	lncRNA	chr10	NA	NA	0.3314	0.00950719	NA	NA
ENSG00000228549.1	RP11-108M9.3	lncRNA	chr1	NA	NA	-0.722359	4.63e-10	NA	NA
ENSG00000228554.1	AC004837.5	lncRNA	chr7	NA	NA	0.292864	0.0307293	NA	NA
ENSG00000228812.2	RP11-157P1.5	lncRNA	chr20	NA	NA	0.31098	0.0138753	NA	NA
ENSG00000228906.1	RP13-216E22.4	lncRNA	chrX	NA	NA	0.641249	0.000278206	NA	NA
ENSG00000229118.1	AC068491.2	lncRNA	chr2	NA	NA	0.225457	0.0307293	NA	NA
ENSG00000229152.1	ANKRD10-IT1	lncRNA	chr13	NA	NA	0.339126	0.0342545	NA	NA
ENSG00000229246.1	RP11-521J24.1	lncRNA	chr13	NA	NA	0.558379	0.00670895	NA	NA
ENSG00000229414.2	KCNQ1-AS1	lncRNA	chr11	NA	NA	-0.152137	0.0138753	NA	NA
ENSG00000229676.2	ZNF492	protein_coding	chr19	NA	NA	0.136243	0.0342267	NA	NA
ENSG00000230002.1	ALMS1-IT1	lncRNA	chr2	Grossman_etal_2013_CEU	European	0.376422	0.0208727	NA	NA
ENSG00000230197.2	RP11-160E2.17	lncRNA	chr17	NA	NA	-0.24103	0.018529	NA	NA
ENSG00000230433.1	RP1-20B11.2	lncRNA	chr6	NA	NA	0.28283	0.0432658	NA	NA
ENSG00000230499.1	AC108463.1	lncRNA	chr2	NA	NA	0.320013	0.0195714	NA	NA
ENSG00000231160.3	RP11-617D20.1	lncRNA	chr4	NA	NA	0.325489	0.0266766	NA	NA
ENSG00000231459.1	LINC00032	lncRNA	chr9	NA	NA	0.111691	0.0409912	NA	NA
ENSG00000231721.2	AC058791.2	lncRNA	chr7	NA	NA	0.445088	0.00326929	NA	NA
ENSG00000231734.3	BX284650.2	lncRNA	chr1	NA	NA	-0.228533	0.0257684	NA	NA
ENSG00000231760.1	RP11-350J20.5	lncRNA	chr6	NA	NA	-0.317144	0.0414737	NA	NA
ENSG00000232300.1	FAM215B	lncRNA	chr17	NA	NA	0.174592	0.0222172	NA	NA
ENSG00000232611.1	RP11-1114A5.4	lncRNA	chrX	NA	NA	0.282685	0.037674	NA	NA
ENSG00000232754.1	RP1-85F18.6	lncRNA	chr22	NA	NA	0.251394	0.0243082	NA	NA
ENSG00000232755.1	IKBKAP-IT1	lncRNA	chr9	NA	NA	0.548103	0.000455169	NA	NA
ENSG00000233038.1	AC011899.9	lncRNA	chr7	NA	NA	-0.316738	0.0445277	NA	NA
ENSG00000233077.1	RP11-290F20.2	lncRNA	chr20	NA	NA	0.24826	0.0285942	NA	NA
ENSG00000233488.2	AC108463.3	protein_coding	chr2	NA	NA	0.423308	0.00048824	NA	NA
ENSG00000233799.1	AC139887.4	lncRNA	chr4	NA	NA	0.302704	0.0243774	NA	NA
ENSG00000233942.1	AC004012.1	lncRNA	chr7	NA	NA	-0.390302	0.00191699	NA	NA
ENSG00000233967.1	RP11-250B2.3	lncRNA	chr6	NA	NA	0.360877	0.0193795	NA	NA
ENSG00000234084.1	RP3-388E23.2	lncRNA	chr6	NA	NA	0.440282	0.0193795	NA	NA
ENSG00000234793.1	AC114730.7	lncRNA	chr2	NA	NA	0.678366	1.7e-06	NA	NA
ENSG00000235098.4	ANKRD65	protein_coding	chr1	NA	NA	0.412214	0.00400539	NA	NA
ENSG00000235177.1	RP11-398C13.4	lncRNA	chr10	NA	NA	0.222911	0.0243774	NA	NA
ENSG00000236092.2	LINC00417	lncRNA	chr13	NA	NA	-0.898687	7.1e-06	NA	NA
ENSG00000236557.1	CR381653.1	protein_coding	chr21	NA	NA	-0.263074	0.033803	NA	NA
ENSG00000237094.3	RP4-669L17.10	lncRNA	chr1	NA	NA	0.428375	0.00950373	NA	NA
ENSG00000237357.1	RP11-475I24.3	lncRNA	chr9	NA	NA	0.42572	0.00121569	NA	NA
ENSG00000237489.2	RP11-500G10.1	lncRNA	chr10	NA	NA	-0.258362	0.0241257	NA	NA
ENSG00000237502.1	RP1-12G14.6	lncRNA	chr6	NA	NA	0.25694	0.0243774	NA	NA
ENSG00000237877.1	AC097500.2	lncRNA	chr2	NA	NA	0.326778	0.0122365	NA	NA
ENSG00000239906.1	RP11-34P13.14	lncRNA	chr1	NA	NA	0.477409	0.0400624	NA	NA
ENSG00000241374.1	RP4-798A10.5	lncRNA	chr1	NA	NA	-0.134689	0.0354191	NA	NA
ENSG00000241525.2	AC108004.3	lncRNA	chr17	NA	NA	-0.703361	0.01391	NA	NA
ENSG00000241720.1	RP4-735C1.4	lncRNA	chr1	NA	NA	-0.552023	0.000114712	NA	NA
ENSG00000242474.1	AC093627.9	lncRNA	chr7	NA	NA	-0.31754	0.00194516	NA	NA
ENSG00000243452.2	NBPF15	protein_coding	chr1	NA	NA	0.346965	0.0223596	NA	NA
ENSG00000243710.3	WDR65	protein_coding	chr1	NA	NA	-0.370506	0.00443143	NA	NA
ENSG00000244124.1	ATP1B3-AS1	lncRNA	chr3	NA	NA	0.487103	0.0381152	NA	NA
ENSG00000246174.2	RP11-705O3.1	lncRNA	chr11	NA	NA	-0.497081	0.00508285	NA	NA
ENSG00000246375.2	RP11-10L7.1	lncRNA	chr4	NA	NA	-0.591353	0.0120364	NA	NA
ENSG00000247498.2	RP11-392P7.8	lncRNA	chr12	NA	NA	0.366815	0.0231099	NA	NA
ENSG00000248464.1	RP11-473L15.2	lncRNA	chr5	NA	NA	0.136915	0.0257973	NA	NA
ENSG00000248599.1	RP11-302J23.1	lncRNA	chr8	NA	NA	-0.331993	5.37e-06	NA	NA
ENSG00000248773.1	RP11-231L11.3	lncRNA	chr3	NA	NA	0.345944	0.0379812	NA	NA
ENSG00000249137.2	RP11-554A11.3	lncRNA	chr11	NA	NA	0.271509	0.0257973	NA	NA
ENSG00000249201.2	CTD-3080P12.3	lncRNA	chr5	NA	NA	-0.400047	0.0447632	NA	NA
ENSG00000249234.1	RP11-452J21.2	lncRNA	chr4	NA	NA	0.344299	0.00500886	NA	NA
ENSG00000249412.1	CTC-563A5.2	lncRNA	chr5	NA	NA	0.287935	0.0453879	NA	NA
ENSG00000249592.1	RP11-440L14.1	lncRNA	chr4	NA	NA	0.224684	0.0305723	NA	NA
ENSG00000249685.1	RP11-360F5.3	lncRNA	chr4	NA	NA	0.399345	0.0414591	NA	NA
ENSG00000250116.2	RP11-417F21.1	lncRNA	chr2	NA	NA	0.387801	0.0161641	NA	NA
ENSG00000250658.1	RP11-138B4.1	lncRNA	chr4	NA	NA	0.27982	0.0391237	NA	NA
ENSG00000251003.2	RP11-152P17.2	lncRNA	chr8	NA	NA	0.190925	0.0495895	NA	NA
ENSG00000251022.1	RP11-163O17.1	lncRNA	chr4	NA	NA	0.348872	0.0434869	NA	NA
ENSG00000251023.1	RP11-549J18.1	lncRNA	chr5	NA	NA	0.310311	0.0184036	NA	NA
ENSG00000251061.1	RP11-789C1.2	lncRNA	chr4	NA	NA	-0.197997	0.00520601	NA	NA
ENSG00000251136.2	RP11-37B2.1	lncRNA	chr8	NA	NA	0.332954	0.00681657	NA	NA
ENSG00000251161.2	RP11-540O11.1	lncRNA	chr15	NA	NA	0.324023	0.00351483	NA	NA
ENSG00000251289.1	RP5-1007M22.3	lncRNA	chr1	NA	NA	0.288493	0.0495039	NA	NA
ENSG00000251562.3	MALAT1	lncRNA	chr11	NA	NA	0.421227	0.00950373	NA	NA
ENSG00000253317.1	RP11-142A23.1	lncRNA	chr8	NA	NA	-0.213958	0.0462137	NA	NA
ENSG00000253595.1	CTD-3064M3.1	lncRNA	chr8	NA	NA	-0.212942	0.0457097	NA	NA
ENSG00000253741.1	CTD-2292P10.4	lncRNA	chr8	NA	NA	0.380062	0.00319607	NA	NA
ENSG00000253829.1	RP11-723D22.3	lncRNA	chr8	NA	NA	0.424899	0.037674	NA	NA
ENSG00000253953.1	PCDHGB4	protein_coding	chr5	NA	NA	0.210448	0.0335722	NA	NA
ENSG00000254153.1	CTA-398F10.2	lncRNA	chr8	NA	NA	-0.192949	0.0245245	NA	NA
ENSG00000254682.1	RP11-660L16.2	lncRNA	chr11	NA	NA	0.640976	3.31e-06	NA	NA
ENSG00000254852.3	RP11-719K4.2	protein_coding	chr16	NA	NA	0.503881	0.00752814	NA	NA
ENSG00000255015.1	RP11-716H6.1	protein_coding	chr11	Pickrell_etal_2009_XP-EHH_Bantu	Subsaharan African	0.153643	0.0451445	NA	NA
ENSG00000255148.1	RP4-791M13.4	lncRNA	chr1	NA	NA	0.38285	0.0447632	NA	NA
ENSG00000255263.1	RP11-718B12.3	lncRNA	chr11	NA	NA	-0.21017	0.0426544	NA	NA
ENSG00000255423.1	EBLN2	protein_coding	chr3	NA	NA	0.261788	0.0352659	NA	NA
ENSG00000255817.1	RP11-196H14.4	lncRNA	chr12	NA	NA	0.275955	0.0471164	NA	NA
ENSG00000255958.1	RP11-656E20.5	lncRNA	chr12	NA	NA	0.485018	0.00788884	NA	NA
ENSG00000256588.1	RP11-613F22.8	lncRNA	chr11	NA	NA	0.294383	0.0165742	NA	NA
ENSG00000257530.1	RP11-843B15.2	lncRNA	chr12	NA	NA	0.269979	0.0476683	NA	NA
ENSG00000257761.1	RP11-186F10.2	lncRNA	chr12	NA	NA	0.305695	0.0450589	NA	NA
ENSG00000257769.1	CTB-193M12.1	lncRNA	chr16	NA	NA	0.204064	0.0491586	NA	NA
ENSG00000257922.1	RP11-796E2.3	lncRNA	chr12	NA	NA	0.228765	0.049416	NA	NA
ENSG00000258413.1	RP11-665C16.6	lncRNA	chr14	NA	NA	0.213375	0.0313	NA	NA
ENSG00000258454.1	RP11-361H10.3	lncRNA	chr14	NA	NA	0.411358	0.00229242	NA	NA
ENSG00000258492.1	KCNQ1OT1	lncRNA	chr11	NA	NA	0.256319	0.0489085	NA	NA
ENSG00000258559.1	AC005519.4	lncRNA	chr14	NA	NA	0.321874	0.0409912	NA	NA
ENSG00000258602.1	RP11-7F17.7	lncRNA	chr14	NA	NA	-0.380661	0.0400624	NA	NA
ENSG00000258998.1	RP11-398E10.1	lncRNA	chr14	NA	NA	0.258533	0.00761659	NA	NA
ENSG00000259031.1	CTD-2062F14.3	lncRNA	chr14	NA	NA	0.376374	0.0214826	NA	NA
ENSG00000259243.1	RP13-996F3.4	protein_coding	chr15	NA	NA	0.28512	0.000465154	NA	NA
ENSG00000259313.1	CTA-313A17.5	lncRNA	chr7	NA	NA	-0.3552	0.0462137	NA	NA
ENSG00000259352.1	RP11-109D20.2	lncRNA	chr15	NA	NA	1.01865	3.64e-08	NA	NA
ENSG00000259448.1	RP11-16E12.1	lncRNA	chr15	NA	NA	-0.287796	0.0205342	NA	NA
ENSG00000259712.1	CTD-2184D3.5	lncRNA	chr15	NA	NA	0.457272	0.0223596	NA	NA
ENSG00000259828.1	RP11-63E9.1	lncRNA	chr6	NA	NA	0.329127	0.00430899	NA	NA
ENSG00000260043.1	RP11-368N21.4	lncRNA	chr16	NA	NA	-0.283151	0.0461846	NA	NA
ENSG00000260077.1	RP11-254F7.2	lncRNA	chr2	NA	NA	0.387029	0.0257684	NA	NA
ENSG00000260306.1	RP11-645C24.5	lncRNA	chr16	NA	NA	0.594538	0.00167474	NA	NA
ENSG00000260409.1	RP11-403B2.7	lncRNA	chr15	NA	NA	0.388597	0.0243774	NA	NA
ENSG00000260470.1	RP11-834C11.11	lncRNA	chr12	NA	NA	0.21385	0.0399517	NA	NA
ENSG00000260487.1	RP11-297C4.3	lncRNA	chr16	NA	NA	-0.355655	0.00956468	NA	NA
ENSG00000260650.1	RP11-403P17.2	lncRNA	chr16	NA	NA	-0.257077	0.00885242	NA	NA
ENSG00000260698.1	RP11-439E19.9	lncRNA	chr1	NA	NA	-0.312556	4.1e-05	NA	NA
ENSG00000260821.1	RP11-355D13.3	lncRNA	chr15	NA	NA	0.285556	0.0122365	NA	NA
ENSG00000260905.1	RP11-105C19.1	lncRNA	chr16	NA	NA	1.10655	4.15e-09	NA	NA
ENSG00000260923.1	AC137934.1	lncRNA	chr16	NA	NA	0.355634	0.0397449	NA	NA
ENSG00000261062.1	RP5-931K24.3	lncRNA	chr20	NA	NA	-0.760721	3.98e-06	NA	NA
ENSG00000261389.1	RP11-357N13.7	lncRNA	chr16	NA	NA	0.190939	0.009726	NA	NA
ENSG00000261390.1	RP11-345M22.2	lncRNA	chr16	Grossman_etal_2013_CEU&Pickrell_etal_2009_iHS_Europ	European	0.250545	0.0249677	NA	NA
ENSG00000261416.1	RP11-455F5.5	lncRNA	chr16	NA	NA	-0.332324	0.0249677	NA	NA
ENSG00000261512.2	RP11-46D6.1	lncRNA	chr16	NA	NA	0.341698	0.0307293	NA	NA
ENSG00000261737.1	RP4-612B15.3	lncRNA	chr1	NA	NA	0.257469	0.0449306	NA	NA
ENSG00000262319.1	CTC-457L16.2	lncRNA	chr17	NA	NA	0.296907	0.000311904	NA	NA
ENSG00000262528.1	LA16c-349E10.1	lncRNA	chr16	NA	NA	0.320102	0.0307293	NA	NA
ENSG00000262559.1	AC007228.1	protein_coding	chr19	NA	NA	-0.411964	0.0187871	NA	NA
ENSG00000262576.1	PCDHGA4	protein_coding	chr5	NA	NA	0.202082	0.0483156	NA	NA
ENSG00000262992.1	CTC-457L16.1	lncRNA	chr17	NA	NA	-0.256758	0.00105009	NA	NA
