# Supplementary material for: Integrative multi-omics database (iMOMdb) of Asian pregnant women
Source: Hum Mol Genet. 2022 Apr 21;31(18):3051–67. doi: 10.1093/hmg/ddac079 (PMC9476622; doi:10.1093/hmg/ddac079)
Supplement: Supplementary_Table_S7_ddac079 [file supplementary_table_s7_ddac079.xlsx]

## Sheet: Table S7
Table S7. Summarization of comparison of outcomes of this study with previous reports
Research outcome	Study	Subject Ethnicity breakdown	Omics platform	Specific results	Comments
Ethnicity Related SNPs	iMOMdb	Chinese/Malay/Indian 615/268/196	SNP Array	1.9 million SNPs	520 ethnicity related SNPs from iMOMdb overlapped with Saw et. al (21). 25 ethnicity related SNPs overlapped with 1K genome (22). The 25 SNPs were reported in Table S5.
	Saw et.al (21)	Chinese/Malay/Indian 110/108/105	SNP Array	520 SNPs
	1K genome (22)	AFR, EAS, EUS and SAS		50 SNPs
Ethnicity Related CpGs	iMOMdb	Chinese/Malay/Indian 531/213/171	Infinium 450K	67,049 ( 15.9% of all studied CpGs )	882 ethnicity CpGs from iMOMdb overlapped with the 2859 representative ethnicity CpGs cross AFB and EUR subjects in Husquin et. al (23). Data in Galanter et. al (25) is not available.
	Husquin et.al (23)	78 of African descent (AFB, median age = 30.9 years) and 78 of European descent (EUB, median age = 25.9 years),	Infinium 850K	77,857 ( 14.1% of all studied CpGs )
	Galanter et.al (25)	573 Latino children of diverse Latino sub-ethnicities	Infinium 450K	916 CpGs associated with self- reported ethnicity and 194 CpGs associated with genetically determined ancestry
Ethnicity Related RNA	iMOMdb	Chinese/Malay/Indian 146/48/44, whole bloods	RNA-seq	4,433 ( 23.7% of studied transcripts )	47 ethnicity genes from iMOMdb overlapped with GTEx ethnicity genes (Details in Table S6).
	Storey et al. (28)	270 individuals derived lymphoblastoma cell lines		~17% of genes are differentially expressed among populations.
	GTEx (15)	whole blood	RNA-seq	11,375 transcripts were differentially expressed between African American and individuals of European ancestry.
meQTL	iMOMdb	Chinese/Malay/Indian 615/268/196		5,109,971 meQTL	iMOMdb meQTL result was 66% concordance with the Framingham Heart Study (FHS) (29), 72% with the study from Sweden people (30) and 87.5% with the Brisbane Systems Genetics Study and the Lothian Birth Cohorts (31).
eQTL	iMOMdb	Chinese/Malay/Indian 143/46/44		337,894 expression were cis- eQTL with 3,703 eGenes.	3,703 eGenes were identified in this study of which 82.7% (3,603) overlapped with GTEx whole blood data (15) derived from a predominately male, relatively older, Caucasians and African Americans cohort. For the remaining 640 eGenes that did not overlap, 290 genes were not available in the GTEx data, and 350 were studied but did not pass significance in GTEx whole blood analysis.
