# Supplementary material for: Integrative multi-omics database (iMOMdb) of Asian pregnant women
Source: Hum Mol Genet. 2022 Apr 21;31(18):3051–67. doi: 10.1093/hmg/ddac079 (PMC9476622; doi:10.1093/hmg/ddac079)
Supplement: Supplementary_Table_S8_ddac079 [file supplementary_table_s8_ddac079.xlsx]

## Sheet: Table S8
Table S8: Sample characteristics
Maternal condition	time point	description	unit	N(%)	mean(sd)
Ethnicity	at recruitment	Mother’s self-reported ethnicity		Chinese: 697(55.9%), Malay: 326(26.1%), Indian:224 (18.0%)
Maternal Age	at recruitment	mother's age	year	1074	30.67(5.06)
Height	at recruitment	mother's height	cm	1056	158.25(5.62)
Pre-pregnancy Weight	at recruitment	mother's weight	kg	1009	56.85(11.63)
Pre-pregnancy BMI	at recruitment	mother's pre-pregnant body mass index	kg/m2	992	22.75(4.41)
Gestational weight gain	mid-term pregnancy	weight difference at mid-term pregnancy to pre-pregnancy	kg	958	13.55(5.58)
OGTT-fasting	mid-term pregnancy	oral glucose tolerance test at fasting	mmol/L	1040	4.36(0.50)
OGTT-2hour	mid-term pregnancy	oral glucose tolerance test after 2 hours	mmol/L	1040	6.56(1.52)
