# Supplementary material for: Integrative multi-omics database (iMOMdb) of Asian pregnant women
Source: Hum Mol Genet. 2022 Apr 21;31(18):3051–67. doi: 10.1093/hmg/ddac079 (PMC9476622; doi:10.1093/hmg/ddac079)
Supplement: Supplementary_Table_S9_ddac079 [file supplementary_table_s9_ddac079.xlsx]

## Sheet: Table S9
Table S9: Summary statistics for cis- meQTL and cis-eQTL in discovery and sensitivity analysis
		cis- meQTL (Discovery analysis)	cis- meQTL (Sensitivity analysis)
Data	#subjects	915	816
	#CpGs	422788	422313
	#SNPs	6891829	6897421
Covariates		estimated cell types, ethnicity, technical batches, maternal age	estimated cell types, ethnicity, technical batches, maternal age, ppBMI, OGTT2hours
Criteria		FDR p-value < 0.05, corresponding to p-value (median[max, min]) = 1.3E-9 [5.4E-3, 2.2E-308]	FDR p-value < 0.05, corresponding to p-value (median[max, min]) = 1.7 E-9 [8.4E-3, 2.2E-308]
Results	#cis- meQTL	5190971	5,040,229, overlapped 5,001,435 (96.3%)
	#CpGs	219,154 CpGs corresponding to 23,011 meGenes	209,665 CpGs corresponding to 22,105 meGenes (overlapped 21,854, 97.0%)
		cis- eQTL (Discovery analysis)	cis- eQTL(Sensitivity analysis)
Data	#subjects	233	233
	#Genes	15937	15937
	#SNPs	6790080	6790080
Covariates		ethnicity and estimated surrogate vector	ethnicity, estimated surrogate vector, ppBMI, OGTT 2hours and maternal age
Criteria		FDR p-value < 0.05, corresponding to p-value (median[max, min]) = 9.5E-9 [1.9E-4, 2.9E-101]	FDR p-value < 0.05, corresponding to p-value (median[max, min]) = 8.9 E-9 [1.9E-4, 2.5E-98]
Result	#cis- eQTL	337894	331,624, overlapped 324,486 (96.0%)
	#eGenes	3703	3,636, overlapped 3,547 (95.8%)
